# Supplementary material for: Blood vessel tortuosity selects against evolution of aggressive tumor cells in confined tissue environments: A modeling approach
Source: PLoS Comput Biol. 2017 Jul 17;13(7):e1005635. doi: 10.1371/journal.pcbi.1005635 (PMC5536454; doi:10.1371/journal.pcbi.1005635)
Supplement: S1 File — Simulations were run using a CompuCell3D installation available from the Indiana University Bloomington and the Biocomplexity Institute (www.compucell3d.org) [39]. Parameters for the simulations are set in XML scripts (simulation.xml). Simulations require initial configuration files for cells and diffusible concentration fields (PIFtemplate.pif, FieldGLUtemplate.txt, FieldOXYtemplate.txt) specified in the XML file, and a set of customized plugins (called ‘steppables’ and ‘plugins’) to be installed in the CompuCell3D ‘DeveloperZone’. Simulation outputs are a set of files for each sampling time point that contain cell-based information (values of mutating parameters and other cell-level indicators), concentration field data, and cell configuration data. (ZIP) [file pcbi.1005635.s004.zip]

Archive with 97 entries (83 files):
- code/
- code/simulation.xml
- code/FieldGLUtemplate.txt
- code/README.txt
- code/CC3DDeveloperZone/
- code/CC3DDeveloperZone/CellGrowthControl/
- code/CC3DDeveloperZone/CellGrowthControl/CellGrowthControl.cpp
- code/CC3DDeveloperZone/CellGrowthControl/CellGrowthControlProxy.cpp
- code/CC3DDeveloperZone/CellGrowthControl/CellGrowthControlData.h
- code/CC3DDeveloperZone/CellGrowthControl/README.txt
- code/CC3DDeveloperZone/CellGrowthControl/CellGrowthControl.h
- code/CC3DDeveloperZone/CellGrowthControl/CMakeLists.txt
- code/CC3DDeveloperZone/CellSignaling/
- code/CC3DDeveloperZone/CellSignaling/CellSignalingProxy.cpp
- code/CC3DDeveloperZone/CellSignaling/README.txt
- code/CC3DDeveloperZone/CellSignaling/CellSignalingData.h
- code/CC3DDeveloperZone/CellSignaling/CellSignaling.h
- code/CC3DDeveloperZone/CellSignaling/CellSignaling.cpp
- code/CC3DDeveloperZone/CellSignaling/CMakeLists.txt
- code/CC3DDeveloperZone/SecretionCopy/
- code/CC3DDeveloperZone/SecretionCopy/FieldSecretorCopy.h
- code/CC3DDeveloperZone/SecretionCopy/FieldSecretorCopy.cpp
- code/CC3DDeveloperZone/SecretionCopy/README.txt
- code/CC3DDeveloperZone/SecretionCopy/SecretionCopyPluginProxy.cpp
- code/CC3DDeveloperZone/SecretionCopy/SecretionCopyDLLSpecifier.h
- code/CC3DDeveloperZone/SecretionCopy/SecretionCopyDataP.h
- code/CC3DDeveloperZone/SecretionCopy/SecretionCopyPlugin.cpp
- code/CC3DDeveloperZone/SecretionCopy/SecretionCopyDataP.cpp
- code/CC3DDeveloperZone/SecretionCopy/CMakeLists.txt
- code/CC3DDeveloperZone/SecretionCopy/SecretionCopyPlugin.h
- code/CC3DDeveloperZone/VolumeImproved/
- code/CC3DDeveloperZone/VolumeImproved/README.txt
- code/CC3DDeveloperZone/VolumeImproved/VolumeImprovedPluginProxy.cpp
- code/CC3DDeveloperZone/VolumeImproved/VolumeImprovedPlugin.cpp
- code/CC3DDeveloperZone/VolumeImproved/VolumeImprovedPlugin.h
- code/CC3DDeveloperZone/VolumeImproved/CMakeLists.txt
- code/CC3DDeveloperZone/SaveField/
- code/CC3DDeveloperZone/SaveField/README.txt
- code/CC3DDeveloperZone/SaveField/SaveField.cpp
- code/CC3DDeveloperZone/SaveField/SaveField.h
- code/CC3DDeveloperZone/SaveField/CMakeLists.txt
- code/CC3DDeveloperZone/SaveField/SaveFieldProxy.cpp
- code/CC3DDeveloperZone/README.txt
- code/CC3DDeveloperZone/SaveData/
- code/CC3DDeveloperZone/SaveData/SaveData.cpp
- code/CC3DDeveloperZone/SaveData/README.txt
- code/CC3DDeveloperZone/SaveData/SaveData.h
- code/CC3DDeveloperZone/SaveData/SaveDataProxy.cpp
- code/CC3DDeveloperZone/SaveData/CMakeLists.txt
- code/CC3DDeveloperZone/CellManagement/
- code/CC3DDeveloperZone/CellManagement/CellManagement.h
- code/CC3DDeveloperZone/CellManagement/CellManagementData.h
- code/CC3DDeveloperZone/CellManagement/README.txt
- code/CC3DDeveloperZone/CellManagement/CellManagement.cpp
- code/CC3DDeveloperZone/CellManagement/CMakeLists.txt
- code/CC3DDeveloperZone/CellManagement/CellManagementProxy.cpp
- code/CC3DDeveloperZone/CellManagement/MutableParameterData.h
- code/CC3DDeveloperZone/ChemotaxisCopy/
- code/CC3DDeveloperZone/ChemotaxisCopy/ChemotaxisCopyData.h
- code/CC3DDeveloperZone/ChemotaxisCopy/ChemotaxisCopyPlugin.h
- code/CC3DDeveloperZone/ChemotaxisCopy/README.txt
- code/CC3DDeveloperZone/ChemotaxisCopy/ChemotaxisCopyPlugin.cpp
- code/CC3DDeveloperZone/ChemotaxisCopy/CMakeLists.txt
- code/CC3DDeveloperZone/ChemotaxisCopy/ChemotaxisCopyPluginProxy.cpp
- code/CC3DDeveloperZone/AdhesionFlexCopy/
- code/CC3DDeveloperZone/AdhesionFlexCopy/README.txt
- code/CC3DDeveloperZone/AdhesionFlexCopy/AdhesionFlexCopyDLLSpecifier.h
- code/CC3DDeveloperZone/AdhesionFlexCopy/AdhesionFlexCopyPlugin.h
- code/CC3DDeveloperZone/AdhesionFlexCopy/AdhesionFlexCopyData.h
- code/CC3DDeveloperZone/AdhesionFlexCopy/CMakeLists.txt
- code/CC3DDeveloperZone/AdhesionFlexCopy/AdhesionFlexCopyPlugin.cpp
- code/CC3DDeveloperZone/AdhesionFlexCopy/AdhesionFlexCopyPluginProxy.cpp
- code/CC3DDeveloperZone/EvolutionaryTumorExtensionB/
- code/CC3DDeveloperZone/EvolutionaryTumorExtensionB/EvolutionaryTumorExtensionB.h
- code/CC3DDeveloperZone/EvolutionaryTumorExtensionB/README.txt
- code/CC3DDeveloperZone/EvolutionaryTumorExtensionB/EvolutionaryTumorExtensionBData.h
- code/CC3DDeveloperZone/EvolutionaryTumorExtensionB/EvolutionaryTumorExtensionB.cpp
- code/CC3DDeveloperZone/EvolutionaryTumorExtensionB/CMakeLists.txt
- code/CC3DDeveloperZone/EvolutionaryTumorExtensionB/EvolutionaryTumorExtensionBProxy.cpp
- code/CC3DDeveloperZone/Metabolism/
- code/CC3DDeveloperZone/Metabolism/README.txt
- code/CC3DDeveloperZone/Metabolism/MetabolismProxy.cpp
- code/CC3DDeveloperZone/Metabolism/Metabolism.cpp
- code/CC3DDeveloperZone/Metabolism/MetabolismData.h
- code/CC3DDeveloperZone/Metabolism/CMakeLists.txt
- code/CC3DDeveloperZone/Metabolism/Metabolism.h
- code/CC3DDeveloperZone/EvolutionaryTumorExtensionA/
- code/CC3DDeveloperZone/EvolutionaryTumorExtensionA/EvolutionaryTumorExtensionAProxy.cpp
- code/CC3DDeveloperZone/EvolutionaryTumorExtensionA/EvolutionaryTumorExtensionAData.h
- code/CC3DDeveloperZone/EvolutionaryTumorExtensionA/README.txt
- code/CC3DDeveloperZone/EvolutionaryTumorExtensionA/EvolutionaryTumorExtensionA.h
- code/CC3DDeveloperZone/EvolutionaryTumorExtensionA/CMakeLists.txt
- code/CC3DDeveloperZone/EvolutionaryTumorExtensionA/EvolutionaryTumorExtensionA.cpp
- code/FieldOXYtemplate.txt
- code/simulation.cc3d
- code/PIFtemplate.pif
- code/SzaboMerksPLoSCompBiol-sim_parameters_explained.pdf
