# Supplementary material for: Blood vessel tortuosity selects against evolution of aggressive tumor cells in confined tissue environments: A modeling approach
Source: PLoS Comput Biol. 2017 Jul 17;13(7):e1005635. doi: 10.1371/journal.pcbi.1005635 (PMC5536454; doi:10.1371/journal.pcbi.1005635)
Supplement: S1 File — Simulations were run using a CompuCell3D installation available from the Indiana University Bloomington and the Biocomplexity Institute (www.compucell3d.org) [39]. Parameters for the simulations are set in XML scripts (simulation.xml). Simulations require initial configuration files for cells and diffusible concentration fields (PIFtemplate.pif, FieldGLUtemplate.txt, FieldOXYtemplate.txt) specified in the XML file, and a set of customized plugins (called ‘steppables’ and ‘plugins’) to be installed in the CompuCell3D ‘DeveloperZone’. Simulation outputs are a set of files for each sampling time point that contain cell-based information (values of mutating parameters and other cell-level indicators), concentration field data, and cell configuration data. (ZIP) [file pcbi.1005635.s004.zip › code/simulation.xml]

<CompuCell3D>

<!--	#### General setup #### -->
    <Potts>
        <Dimensions x="200" y="200" z="1"/>
        <Anneal>0</Anneal>
        <Steps>100001</Steps>
        <FluctuationAmplitude>1</FluctuationAmplitude>   
        <NeighborOrder>2</NeighborOrder>
        <Boundary_x>Periodic</Boundary_x>
        <Boundary_y>Periodic</Boundary_y>
        <RandomSeed>14273</RandomSeed>
        <DebugOutputFrequency>100</DebugOutputFrequency>
    </Potts>
    <Plugin Name="CellType">
        <CellType TypeName="Medium" TypeId="0"/>	
        <CellType TypeName="Cell" TypeId="1"/>	
        <CellType TypeName="Endothelial" TypeId="2" Freeze=""/>	
	<CellType TypeName="BlockedEndothelial" TypeId="3" Freeze=""/>
    </Plugin>

<!-- 	#### Plugins #### -->
    <Plugin Name="CenterOfMass"/>
    <Plugin Name="BoundaryPixelTracker">
        <NeighborOrder>2</NeighborOrder>
    </Plugin>
    <Plugin Name="NeighborTracker"/>
    <Plugin Name="VolumeImproved">
        <relativeVolume/>
    </Plugin>
    <Plugin Name="Contact">
        <Energy Type1="Medium" Type2="Medium">0</Energy>
        <Energy Type1="Medium" Type2="Cell">50</Energy>
        <Energy Type1="Medium" Type2="Endothelial">50</Energy>
        <Energy Type1="Medium" Type2="BlockedEndothelial">50</Energy>
        <Energy Type1="Cell" Type2="Cell">100</Energy>
        <Energy Type1="Cell" Type2="Endothelial">100</Energy>
        <Energy Type1="Cell" Type2="BlockedEndothelial">100</Energy>
        <Energy Type1="Endothelial" Type2="Endothelial">100</Energy>
        <Energy Type1="Endothelial" Type2="BlockedEndothelial">100</Energy>
        <Energy Type1="BlockedEndothelial" Type2="BlockedEndothelial">100</Energy>
        <NeighborOrder>2</NeighborOrder>
    </Plugin>
    <Plugin Name="AdhesionFlexCopy" >
<!-- Molecules are:  -->
<!--     CAM: cell adeshion molecule, between cells, provide adhesion site as well as adhering -->
<!--     MAM: matrix (medium) adhesion molecule on cells, that can bind to medium (matrix) -->
<!--     MAS: matrix (medium) adhesion sites on the matrix (medium, substrate), where cells can bind with MAM -->
<!-- Note: the actual density values are set in EvolutionaryExtensionA steppable -->
        <AdhesionMolecule Molecule="CAM" />
        <AdhesionMolecule Molecule="MAM" />
        <AdhesionMolecule Molecule="MAS" />
        <AdhesionMoleculeDensity CellType="Medium" Molecule="CAM" Density="0.0"/>
        <AdhesionMoleculeDensity CellType="Medium" Molecule="MAM" Density="0.0"/>
        <AdhesionMoleculeDensity CellType="Medium" Molecule="MAS" Density="50.0"/>
        <AdhesionMoleculeDensity CellType="Cell" Molecule="CAM" Density="99"/>
        <AdhesionMoleculeDensity CellType="Cell" Molecule="MAM" Density="49.5"/>
        <AdhesionMoleculeDensity CellType="Cell" Molecule="MAS" Density="0.0"/>
        <AdhesionMoleculeDensity CellType="Endothelial" Molecule="CAM" Density="100.0"/> 
        <AdhesionMoleculeDensity CellType="Endothelial" Molecule="MAM" Density="50.0"/> 
        <AdhesionMoleculeDensity CellType="Endothelial" Molecule="MAS" Density="0.0"/>
	<AdhesionMoleculeDensity CellType="BlockedEndothelial" Molecule="CAM" Density="100.0"/> 
        <AdhesionMoleculeDensity CellType="BlockedEndothelial" Molecule="MAM" Density="50.0"/> 
        <AdhesionMoleculeDensity CellType="BlockedEndothelial" Molecule="MAS" Density="0.0"/>
        <BindingFormula Name="Binary">
            <Formula> min(Molecule1,Molecule2)</Formula>
            <Variables>
                <AdhesionInteractionMatrix>
                    <BindingParameter Molecule1="CAM" Molecule2="CAM">1.0</BindingParameter>
                    <BindingParameter Molecule1="CAM" Molecule2="MAM">0.0</BindingParameter>
                    <BindingParameter Molecule1="CAM" Molecule2="MAS">0.0</BindingParameter>
                    <BindingParameter Molecule1="MAM" Molecule2="MAM">0.0</BindingParameter>
                    <BindingParameter Molecule1="MAM" Molecule2="MAS">1.0</BindingParameter>
                    <BindingParameter Molecule1="MAS" Molecule2="MAS">0.0</BindingParameter>
                </AdhesionInteractionMatrix>
            </Variables>
        </BindingFormula>
        <NeighborOrder>2</NeighborOrder>
    </Plugin>

    <Plugin Name="ChemotaxisCopy"> 
        <ChemicalField Source="FlexibleDiffusionSolverFE" Name="FGF"> 
            <ChemotaxisByType Type="Cell" Lambda="0.0"/> 
        </ChemicalField> 
        <ChemicalField Source="KernelDiffusionSolver" Name="Oxygen"> 
            <ChemotaxisByType Type="Cell" Lambda="0.0"/> 
        </ChemicalField> 
        <ChemicalField Source="KernelDiffusionSolver" Name="Glucose"> 
            <ChemotaxisByType Type="Cell" Lambda="0.0"/> 
        </ChemicalField> 
        <ChemicalField Source="KernelDiffusionSolver" Name="Lactate"> 
            <ChemotaxisByType Type="Cell" Lambda="0.0"/> 
        </ChemicalField> 
    </Plugin>

<!--	#### Steppables #### -->

<!-- 	### Input-output begin ###	-->
    <Steppable Type="PIFInitializer">
            <PIFName>PIFtemplate.pif</PIFName>
    </Steppable>
    <Steppable Type="SaveField" Frequency="200">
            <NumberOfFields>3</NumberOfFields>
            <BaseName>/home/user/work.projects/tumor.evo/simulation-output/oxygen,/home/user/work.projects/tumor.evo/simulation-output/glucose,/home/user/work.projects/tumor.evo/simulation-output/lactate</BaseName>
            <FieldName>Oxygen,Glucose,Lactate</FieldName>
    </Steppable>
    <Steppable Type="SaveData" Frequency="200">
            <Basename>/home/user/work.projects/tumor.evo/simulation-output/CD_</Basename>
            <ValidForCellTypes>1,2</ValidForCellTypes>
            <Data>all</Data>
            <phylogeny>/home/user/work.projects/tumor.evo/simulation-output/phyl_</phylogeny>
    </Steppable>
    <Steppable Type="PIFDumper" Frequency="200">
		<PIFName>/home/user/work.projects/tumor.evo/simulation-output/cells_</PIFName>
    </Steppable>
    
<!-- 	### Input-output end ###	-->


<!-- 	### Various extra steppables begin ###		--> 
    <Steppable Type="Mitosis" Frequency="1"/>
    <Steppable Type="CellManagement" Frequency="1">
        <ValidForCellTypes>1</ValidForCellTypes>
	<MCSinSeconds>1</MCSinSeconds>
	<!-- MCSinSeconds is only used for scaling the growth conversion factor! Currently not used. -->
        <wait_for_static_fields>
            <GlucoseThreshold>0.05</GlucoseThreshold>
            <OxygenThreshold>0.05</OxygenThreshold>
            <TimeDifference>100</TimeDifference>
        </wait_for_static_fields>
        <InitialMutation/>
        <DNARepairProb value="1.0">
            <Pmut>0</Pmut>
            <mode>random</mode>
            <scale>linear</scale>
            <stepsize>0.05</stepsize>
            <min>0</min>
            <max>1</max>
        </DNARepairProb>
	<!-- Related to endothelial cell / nutrient sources -->
        <blockEndothelialProbability>0.5</blockEndothelialProbability>
        <releaseEndothelialProbability>0.5</releaseEndothelialProbability>
        <!-- Constantly decreasing switch probability -->
        <ECswitchStart>0</ECswitchStart>
        <ECswitchEnd>0</ECswitchEnd>
        <ECswitchMultiplier>0</ECswitchMultiplier> <!-- multiplier = (end / start)^(1/time), Eg: 0.5->0.001 in 100,000 MCS: 0.999938 -->
        <!-- Switch probability dependent on tissue coverage -->
        <ECswitchMaxCoverage>0.0</ECswitchMaxCoverage>
        <ECswitchMinCoverage>0.0</ECswitchMinCoverage>
        <!-- Periodic switching -->
        <periodOfEndothelialFunction>0</periodOfEndothelialFunction>
        <!-- Initial randomization of EC -->
        <randomEndothelialAssignmentActive>0</randomEndothelialAssignmentActive>
        <randomEndothelialAssignmentPassive>0</randomEndothelialAssignmentPassive>
        <!-- -->
        <showfields Frequency="1000">
            <showCellClones/>
            <showMinMedContact/>
            <showGrowth/>
            <showNMut/>
            <showGeneration/>
            <showTargetVolume/>
            <showPressure/>
            <showPressureSens/>
            <showROSsens/>
            <showEnergyToUse/>
        </showfields>
        <printCloneDistribution>1000</printCloneDistribution>
    </Steppable>
    <Steppable Type="Metabolism" Frequency="1">
        <ValidForCellTypes>1</ValidForCellTypes>
        <GLUT_Vmax>1e-4</GLUT_Vmax>
        <GLUT_Km>2e-4</GLUT_Km>
	<uptakeExtraTimes>50</uptakeExtraTimes>
        <!-- 
        uptakeExtraTimes+1 should be greater than (20*GLUT_Vmax * GLUTExpression(max) / GLUT_Km)
        otherwise the uptake might result in overshoot. The amount of overshoot is displayed in the 
        gluerror and oxyerror fields. If there is still an overshoot, the cell takes up all available 
        substances. See the Metabolism.cpp code.
        -->
        <fermentorAdvantage>0</fermentorAdvantage>
        <MaintenanceRate>0.5</MaintenanceRate>
        <GLUTExpression value="250">
            <Pmut>0.2</Pmut>
            <mode>diffusive</mode>
            <scale>linear</scale>
            <stepsize>25</stepsize>
            <min>0</min>
            <max>2500</max>
        </GLUTExpression>
        <HIF_oxyThreshold value="0.1">
            <Pmut>0.2</Pmut>
            <mode>diffusive</mode>
            <scale>linear</scale>
            <stepsize>0.001</stepsize>
            <min>0.0001</min>
            <max>10</max>
        </HIF_oxyThreshold>
        <HIF_oxySensitivity value="10">
            <Pmut>0.0</Pmut>
            <mode>diffusive</mode>
            <scale>linear</scale>
            <stepsize>0.1</stepsize>
            <min>1</min>
            <max>10</max>
        </HIF_oxySensitivity>
        <HIF_rosThreshold value="0.5">
            <Pmut>0.2</Pmut>
            <mode>diffusive</mode>
            <scale>linear</scale>
            <stepsize>0.01</stepsize>
            <min>0.0001</min>
            <max>100</max>
        </HIF_rosThreshold>
        <HIF_rosSensitivity value="10">
            <Pmut>0.0</Pmut>
            <mode>diffusive</mode>
            <scale>linear</scale>
            <stepsize>0.1</stepsize>
            <min>1</min>
            <max>10</max>
        </HIF_rosSensitivity>
        <ROSdecay>0.1</ROSdecay>
	<maxATPcontent>100</maxATPcontent>
        <Initial_oxygen>0.0</Initial_oxygen>
        <Initial_glucose>0.0</Initial_glucose>
        <Initial_lactate>0</Initial_lactate>
        <Initial_ATP>0</Initial_ATP>
        <print_field_sums>100</print_field_sums>
	<showfields Frequency="1000">
		<showATPfield/>
		<showGlucoseUptake/>
		<showOxygenUptake/>
		<showATPproduction/>
	</showfields>
    </Steppable>
    <Steppable Type="CellGrowthControl" Frequency="1">
        <ValidForCellTypes>1</ValidForCellTypes>
        <ConversionFactor>1</ConversionFactor>
        <energyToUse value="1.0">
            <Pmut>0.0</Pmut>
            <mode>diffusive</mode>
            <scale>linear</scale>
            <stepsize>0.001</stepsize>
            <min>0.0</min>
            <max>1</max>
        </energyToUse>
        <PressureCoefficient value="0.01">
            <Pmut>0.0</Pmut>
            <mode>diffusive</mode>
            <scale>linear</scale>
            <stepsize>0.1</stepsize>
            <min>0</min>
            <max>100</max>
        </PressureCoefficient>
        <ShrinkRate>5e0</ShrinkRate>
        <ROSsensitivity value="1">
            <Pmut>0.0</Pmut>
            <mode>diffusive</mode>
            <scale>linear</scale>
            <stepsize>1</stepsize>
            <min>0</min>
            <max>100</max>
        </ROSsensitivity>
        <ROSthreshold value="0">
            <Pmut>0.0</Pmut>
            <mode>diffusive</mode>
            <scale>linear</scale>
            <stepsize>1</stepsize>
            <min>0</min>
            <max>100</max>
        </ROSthreshold>
        <TargetVolume>25</TargetVolume>
        <DoublingVolume value="50">
            <Pmut>0.2</Pmut>
            <mode>diffusive</mode>
            <scale>linear</scale>
            <stepsize>1</stepsize>
            <min>10</min>
            <max>200</max>
        </DoublingVolume>
        <LambdaVolume value="1">
            <Pmut>0.2</Pmut>
            <mode>diffusive</mode>
            <scale>linear</scale>
            <stepsize>0.1</stepsize>
            <min>0</min>
            <max>20</max>
        </LambdaVolume>
        <MaxDivisions value="-1">
            <Pmut>0</Pmut>
            <mode>diffusive</mode>
            <scale>linear</scale>
            <stepsize>100</stepsize>
            <min>-1</min>
            <max>-1</max>
        </MaxDivisions>
        <InitRandomVolume/>
        <print_statistics>
            <frequency>100</frequency>
            <cellVolumes/>
            <cellTargetVolumes/>
            <cellNumbers/>
        </print_statistics>
    </Steppable>
    <Steppable Type="CellSignaling" Frequency="1">
        <MinMediumContactForGrowth value="0">
            <Pmut>0.0</Pmut>
            <mode>diffusive</mode>
            <scale>linear</scale>
            <stepsize>1</stepsize>
            <min>0</min>
            <max>20</max>
        </MinMediumContactForGrowth>
        <RandomCellDeath>1e-3</RandomCellDeath> <!-- Basic cell turnover rate -->
        <RandomCellDeathIncrease>0</RandomCellDeathIncrease> <!-- Increase in death rate, used when cells are dividing fast -->
        <RandomCellDeathK>2.0</RandomCellDeathK> <!-- Rate of growth above which the probability of killing a cell is higher -->
        <minCellSize>5</minCellSize>
    </Steppable>
    <Steppable Type="EvolutionaryTumorExtensionA" Frequency="1">
        <AdhesionMoleculeDensity CellType="Medium" Molecule="CAM" Density="0.0">
            <value>0</value>
            <Pmut>0</Pmut>
            <mode>diffusive</mode>
            <scale>linear</scale>
            <stepsize>0</stepsize>
            <min>0</min>
            <max>0</max>
        </AdhesionMoleculeDensity>
        <AdhesionMoleculeDensity CellType="Medium" Molecule="MAM" Density="0.0">
            <value>0</value>
            <Pmut>0</Pmut>
            <mode>diffusive</mode>
            <scale>linear</scale>
            <stepsize>0</stepsize>
            <min>0</min>
            <max>0</max>
        </AdhesionMoleculeDensity>
        <AdhesionMoleculeDensity CellType="Medium" Molecule="MAS" Density="50.0"> 
            <value>50</value>
            <Pmut>0</Pmut>
            <mode>diffusive</mode>
            <scale>linear</scale>
            <stepsize>0.05</stepsize>
            <min>0</min>
            <max>50</max>
        </AdhesionMoleculeDensity>
        <AdhesionMoleculeDensity CellType="Cell" Molecule="CAM" Density="99"> 
            <value>99</value>
            <Pmut>0.2</Pmut>
            <mode>diffusive</mode>
            <scale>linear</scale>
            <stepsize>0.1</stepsize>
            <min>0</min>
            <max>100</max>
        </AdhesionMoleculeDensity>
        <AdhesionMoleculeDensity CellType="Cell" Molecule="MAM" Density="49.5"> 
            <value>49.5</value>
            <Pmut>0.2</Pmut>
            <mode>diffusive</mode>
            <scale>linear</scale>
            <stepsize>0.1</stepsize>
            <min>0</min>
            <max>50</max>
        </AdhesionMoleculeDensity>
        <AdhesionMoleculeDensity CellType="Cell" Molecule="MAS" Density="0.0"> 
            <value>0</value>
            <Pmut>0</Pmut>
            <mode>diffusive</mode>
            <scale>linear</scale>
            <stepsize>0.05</stepsize>
            <min>0</min>
            <max>0</max>
        </AdhesionMoleculeDensity>
        <AdhesionMoleculeDensity CellType="Endothelial" Molecule="CAM" Density="100.0"> 
            <value>100</value>
            <Pmut>0</Pmut>
            <mode>diffusive</mode>
            <scale>linear</scale>
            <stepsize>0</stepsize>
            <min>100</min>
            <max>100</max>
        </AdhesionMoleculeDensity>
        <AdhesionMoleculeDensity CellType="Endothelial" Molecule="MAM" Density="50.0"> 
            <value>50</value>
            <Pmut>0</Pmut>
            <mode>diffusive</mode>
            <scale>linear</scale>
            <stepsize>0</stepsize>
            <min>50</min>
            <max>50</max>
        </AdhesionMoleculeDensity>
        <AdhesionMoleculeDensity CellType="Endothelial" Molecule="MAS" Density="0.0"> 
            <value>0</value>
            <Pmut>0</Pmut>
            <mode>diffusive</mode>
            <scale>linear</scale>
            <stepsize>0</stepsize>
            <min>0</min>
            <max>0</max>
        </AdhesionMoleculeDensity>
        <AdhesionMoleculeDensity CellType="BlockedEndothelial" Molecule="CAM" Density="100.0"> 
            <value>100</value>
            <Pmut>0</Pmut>
            <mode>diffusive</mode>
            <scale>linear</scale>
            <stepsize>0</stepsize>
            <min>100</min>
            <max>100</max>
        </AdhesionMoleculeDensity>
        <AdhesionMoleculeDensity CellType="BlockedEndothelial" Molecule="MAM" Density="50.0"> 
            <value>50</value>
            <Pmut>0</Pmut>
            <mode>diffusive</mode>
            <scale>linear</scale>
            <stepsize>0</stepsize>
            <min>50</min>
            <max>50</max>
        </AdhesionMoleculeDensity>
        <AdhesionMoleculeDensity CellType="BlockedEndothelial" Molecule="MAS" Density="0.0"> 
            <value>0</value>
            <Pmut>0</Pmut>
            <mode>diffusive</mode>
            <scale>linear</scale>
            <stepsize>0</stepsize>
            <min>0</min>
            <max>0</max>
        </AdhesionMoleculeDensity>
    </Steppable>
    <Steppable Type="EvolutionaryTumorExtensionB" Frequency="1">
        <ChemicalField Source="FlexibleDiffusionSolverFE" Name="FGF"> 
            <ChemotaxisByType Type="Cell">
                <value>0</value>
                <Pmut>0</Pmut>
                <mode>diffusive</mode>
                <scale>linear</scale>
                <stepsize>0</stepsize>
                <min>-20</min>
                <max>20</max>
            </ChemotaxisByType>
        </ChemicalField> 
        <ChemicalField Source="KernelDiffusionSolver" Name="Oxygen"> 
            <ChemotaxisByType Type="Cell">
                <value>0</value>
                <Pmut>0.2</Pmut>
                <mode>diffusive</mode>
                <scale>linear</scale>
                <stepsize>0.1</stepsize>
                <min>-20</min>
                <max>20</max>
            </ChemotaxisByType>
        </ChemicalField> 
        <ChemicalField Source="KernelDiffusionSolver" Name="Glucose"> 
            <ChemotaxisByType Type="Cell">
                <value>0</value>
                <Pmut>0.2</Pmut>
                <mode>diffusive</mode>
                <scale>linear</scale>
                <stepsize>0.1</stepsize>
                <min>-20</min>
                <max>20</max>
            </ChemotaxisByType>
        </ChemicalField> 
        <ChemicalField Source="KernelDiffusionSolver" Name="Lactate"> 
            <ChemotaxisByType Type="Cell">
                <value>0</value>
                <Pmut>0.2</Pmut>
                <mode>diffusive</mode>
                <scale>linear</scale>
                <stepsize>0.1</stepsize>
                <min>-20</min>
                <max>20</max>
            </ChemotaxisByType>
        </ChemicalField> 
    </Steppable>
<!-- 	### Various extra steppables end ###		--> 


<!-- 		### Diffusive media begin ###			-->
    <Steppable Type="KernelDiffusionSolver">
<!--         <Serialize Frequency="100"/> -->
        <DiffusionField>
            <Kernel>10</Kernel>
            <CoarseGrainFactor>2</CoarseGrainFactor>
            <DiffusionData>
                <FieldName>Oxygen</FieldName>
<!--                 Diffusion constant: 10^-9 m^2/s; the parameter is in pixel^2/MCS, with 1 pixel=2um, 1MCS=1min -->
                <DiffusionConstant>15000</DiffusionConstant>
                <ConcentrationFileName>FieldOXYtemplate.txt</ConcentrationFileName>
            </DiffusionData>
            <SecretionData>
                <ConstantConcentration Type="Endothelial">10</ConstantConcentration>
                <Secretion Type="Medium">0.0</Secretion>
                <Secretion Type="Cell">0.0</Secretion>
                <Secretion Type="BlockedEndothelial">0.0</Secretion>
            </SecretionData>
        </DiffusionField>
        <DiffusionField>
            <Kernel>10</Kernel>
            <CoarseGrainFactor>2</CoarseGrainFactor>
            <DiffusionData>
                <FieldName>Glucose</FieldName>
<!--                 Diffusion constant = 10e-11 m^2/s =150-->
                <DiffusionConstant>150</DiffusionConstant>
                <DecayConstant>0.0</DecayConstant>
                <ConcentrationFileName>FieldGLUtemplate.txt</ConcentrationFileName>
            </DiffusionData>
            <SecretionData>
                <ConstantConcentration Type="Endothelial">10</ConstantConcentration>
                <Secretion Type="Medium">0.0</Secretion>
                <Secretion Type="Cell">0.0</Secretion>
                <Secretion Type="BlockedEndothelial">0.0</Secretion>
           </SecretionData>
        </DiffusionField>
        <DiffusionField>
            <Kernel>10</Kernel>
            <CoarseGrainFactor>2</CoarseGrainFactor>
            <DiffusionData>
                <FieldName>Lactate</FieldName>
<!--                 Diffusion constant = 10e-11 m^2/s -->
                <DiffusionConstant>150</DiffusionConstant>
                <DecayConstant>0.0</DecayConstant>
            </DiffusionData>
            <SecretionData>
                <ConstantConcentration Type="Endothelial">0</ConstantConcentration>
            </SecretionData>
        </DiffusionField>
    </Steppable>
    <Steppable Type="FlexibleDiffusionSolverFE">        
        <DiffusionField>
            <DiffusionData>
                <FieldName>FGF</FieldName>
                <DiffusionConstant>0.0</DiffusionConstant>
                <DecayConstant>0.0</DecayConstant>
            </DiffusionData>
        </DiffusionField>
        <DiffusionField>
            <DiffusionData>
                <FieldName>ATP</FieldName>
                <DiffusionConstant>0.0</DiffusionConstant>
                <DecayConstant>0.0</DecayConstant>
            </DiffusionData>
        </DiffusionField>
        <DiffusionField>
            <DiffusionData>
                <FieldName>GlucoseUptake</FieldName>
                <DiffusionConstant>0.0</DiffusionConstant>
                <DecayConstant>0.0</DecayConstant>
            </DiffusionData>
        </DiffusionField>
        <DiffusionField>
            <DiffusionData>
                <FieldName>OxygenUptake</FieldName>
                <DiffusionConstant>0.0</DiffusionConstant>
                <DecayConstant>0.0</DecayConstant>
            </DiffusionData>
        </DiffusionField>
        <DiffusionField>
            <DiffusionData>
                <FieldName>ATPproduction</FieldName>
                <DiffusionConstant>0.0</DiffusionConstant>
                <DecayConstant>0.0</DecayConstant>
            </DiffusionData>
        </DiffusionField>
        <DiffusionField>
            <DiffusionData>
                <FieldName>CellClones</FieldName>
                <DiffusionConstant>0.0</DiffusionConstant>
                <DecayConstant>0.0</DecayConstant>
            </DiffusionData>
        </DiffusionField>
        <DiffusionField>
            <DiffusionData>
                <FieldName>Growth</FieldName>
                <DiffusionConstant>0.0</DiffusionConstant>
                <DecayConstant>0.0</DecayConstant>
            </DiffusionData>
        </DiffusionField>
        <DiffusionField>
            <DiffusionData>
                <FieldName>TargetVolume</FieldName>
                <DiffusionConstant>0.0</DiffusionConstant>
                <DecayConstant>0.0</DecayConstant>
            </DiffusionData>
        </DiffusionField>
        <DiffusionField>
            <DiffusionData>
                <FieldName>Pressure</FieldName>
                <DiffusionConstant>0.0</DiffusionConstant>
                <DecayConstant>0.0</DecayConstant>
            </DiffusionData>
        </DiffusionField>
        <DiffusionField>
            <DiffusionData>
                <FieldName>HIF</FieldName>
                <DiffusionConstant>0.0</DiffusionConstant>
                <DecayConstant>0.0</DecayConstant>
            </DiffusionData>
        </DiffusionField>
        <DiffusionField>
            <DiffusionData>
                <FieldName>ROS</FieldName>
                <DiffusionConstant>0.0</DiffusionConstant>
                <DecayConstant>0.0</DecayConstant>
            </DiffusionData>
        </DiffusionField>
        <DiffusionField>
            <DiffusionData>
                <FieldName>GLUT</FieldName>
                <DiffusionConstant>0.0</DiffusionConstant>
                <DecayConstant>0.0</DecayConstant>
            </DiffusionData>
        </DiffusionField>
        <DiffusionField>
            <DiffusionData>
                <FieldName>NMut</FieldName>
                <DiffusionConstant>0.0</DiffusionConstant>
                <DecayConstant>0.0</DecayConstant>
            </DiffusionData>
        </DiffusionField>
        <DiffusionField>
            <DiffusionData>
                <FieldName>PressureSens</FieldName>
                <DiffusionConstant>0.0</DiffusionConstant>
                <DecayConstant>0.0</DecayConstant>
            </DiffusionData>
        </DiffusionField>
        <DiffusionField>
            <DiffusionData>
                <FieldName>ROSsens</FieldName>
                <DiffusionConstant>0.0</DiffusionConstant>
                <DecayConstant>0.0</DecayConstant>
            </DiffusionData>
        </DiffusionField>
        <DiffusionField>
            <DiffusionData>
                <FieldName>Generation</FieldName>
                <DiffusionConstant>0.0</DiffusionConstant>
                <DecayConstant>0.0</DecayConstant>
            </DiffusionData>
        </DiffusionField>
        <DiffusionField>
            <DiffusionData>
                <FieldName>oxyerror</FieldName>
                <DiffusionConstant>0.0</DiffusionConstant>
                <DecayConstant>0.0</DecayConstant>
            </DiffusionData>
        </DiffusionField>
        <DiffusionField>
            <DiffusionData>
                <FieldName>gluerror</FieldName>
                <DiffusionConstant>0.0</DiffusionConstant>
                <DecayConstant>0.0</DecayConstant>
            </DiffusionData>
        </DiffusionField>
        <DiffusionField>
            <DiffusionData>
                <FieldName>MinMedContact</FieldName>
                <DiffusionConstant>0.0</DiffusionConstant>
                <DecayConstant>0.0</DecayConstant>
            </DiffusionData>
        </DiffusionField>
        <DiffusionField>
            <DiffusionData>
                <FieldName>ActualGLUT</FieldName>
                <DiffusionConstant>0.0</DiffusionConstant>
                <DecayConstant>0.0</DecayConstant>
            </DiffusionData>
        </DiffusionField>
        <DiffusionField>
            <DiffusionData>
                <FieldName>EnergyToUse</FieldName>
                <DiffusionConstant>0.0</DiffusionConstant>
                <DecayConstant>0.0</DecayConstant>
            </DiffusionData>
        </DiffusionField>
    </Steppable>
<!-- 		### Diffusive media end ###			-->


</CompuCell3D>
