# Supplementary material for: Blood vessel tortuosity selects against evolution of aggressive tumor cells in confined tissue environments: A modeling approach
Source: PLoS Comput Biol. 2017 Jul 17;13(7):e1005635. doi: 10.1371/journal.pcbi.1005635 (PMC5536454; doi:10.1371/journal.pcbi.1005635)
Supplement: S1 File — Simulations were run using a CompuCell3D installation available from the Indiana University Bloomington and the Biocomplexity Institute (www.compucell3d.org) [39]. Parameters for the simulations are set in XML scripts (simulation.xml). Simulations require initial configuration files for cells and diffusible concentration fields (PIFtemplate.pif, FieldGLUtemplate.txt, FieldOXYtemplate.txt) specified in the XML file, and a set of customized plugins (called ‘steppables’ and ‘plugins’) to be installed in the CompuCell3D ‘DeveloperZone’. Simulation outputs are a set of files for each sampling time point that contain cell-based information (values of mutating parameters and other cell-level indicators), concentration field data, and cell configuration data. (ZIP) [file pcbi.1005635.s004.zip › code/FieldGLUtemplate.txt]

0	0	0.675523
1	0	0.675523
2	0	0.675403
3	0	0.675403
4	0	0.675393
5	0	0.675393
6	0	0.675492
7	0	0.675492
8	0	0.675707
9	0	0.675707
10	0	0.676042
11	0	0.676042
12	0	0.676487
13	0	0.676487
14	0	0.677037
15	0	0.677037
16	0	0.677683
17	0	0.677683
18	0	0.678418
19	0	0.678418
20	0	0.679229
21	0	0.679229
22	0	0.680105
23	0	0.680105
24	0	0.681034
25	0	0.681034
26	0	0.682
27	0	0.682
28	0	0.682988
29	0	0.682988
30	0	0.683981
31	0	0.683981
32	0	0.684963
33	0	0.684963
34	0	0.685916
35	0	0.685916
36	0	0.686823
37	0	0.686823
38	0	0.687667
39	0	0.687667
40	0	0.688432
41	0	0.688432
42	0	0.689101
43	0	0.689101
44	0	0.68966
45	0	0.68966
46	0	0.690099
47	0	0.690099
48	0	0.690406
49	0	0.690406
50	0	0.690575
51	0	0.690575
52	0	0.6906
53	0	0.6906
54	0	0.690481
55	0	0.690481
56	0	0.690219
57	0	0.690219
58	0	0.689819
59	0	0.689819
60	0	0.689287
61	0	0.689287
62	0	0.688635
63	0	0.688635
64	0	0.687873
65	0	0.687873
66	0	0.687015
67	0	0.687015
68	0	0.686078
69	0	0.686078
70	0	0.685079
71	0	0.685079
72	0	0.684033
73	0	0.684033
74	0	0.682958
75	0	0.682958
76	0	0.681873
77	0	0.681873
78	0	0.680793
79	0	0.680793
80	0	0.679735
81	0	0.679735
82	0	0.678715
83	0	0.678715
84	0	0.677748
85	0	0.677748
86	0	0.676846
87	0	0.676846
88	0	0.676022
89	0	0.676022
90	0	0.675286
91	0	0.675286
92	0	0.674648
93	0	0.674648
94	0	0.674115
95	0	0.674115
96	0	0.673695
97	0	0.673695
98	0	0.673393
99	0	0.673393
100	0	0.673211
101	0	0.673211
102	0	0.673153
103	0	0.673153
104	0	0.673218
105	0	0.673218
106	0	0.673407
107	0	0.673407
108	0	0.673717
109	0	0.673717
110	0	0.674144
111	0	0.674144
112	0	0.674684
113	0	0.674684
114	0	0.675329
115	0	0.675329
116	0	0.676072
117	0	0.676072
118	0	0.676904
119	0	0.676904
120	0	0.677813
121	0	0.677813
122	0	0.678789
123	0	0.678789
124	0	0.679816
125	0	0.679816
126	0	0.680881
127	0	0.680881
128	0	0.681969
129	0	0.681969
130	0	0.683062
131	0	0.683062
132	0	0.684145
133	0	0.684145
134	0	0.685199
135	0	0.685199
136	0	0.686208
137	0	0.686208
138	0	0.687153
139	0	0.687153
140	0	0.688019
141	0	0.688019
142	0	0.68879
143	0	0.68879
144	0	0.689452
145	0	0.689452
146	0	0.689993
147	0	0.689993
148	0	0.690403
149	0	0.690403
150	0	0.690674
151	0	0.690674
152	0	0.690803
153	0	0.690803
154	0	0.690788
155	0	0.690788
156	0	0.69063
157	0	0.69063
158	0	0.690333
159	0	0.690333
160	0	0.689905
161	0	0.689905
162	0	0.689356
163	0	0.689356
164	0	0.688698
165	0	0.688698
166	0	0.687945
167	0	0.687945
168	0	0.687112
169	0	0.687112
170	0	0.686216
171	0	0.686216
172	0	0.685274
173	0	0.685274
174	0	0.684303
175	0	0.684303
176	0	0.683321
177	0	0.683321
178	0	0.682344
179	0	0.682344
180	0	0.681389
181	0	0.681389
182	0	0.680471
183	0	0.680471
184	0	0.679604
185	0	0.679604
186	0	0.6788
187	0	0.6788
188	0	0.678077
189	0	0.678077
190	0	0.677437
191	0	0.677437
192	0	0.676882
193	0	0.676882
194	0	0.676418
195	0	0.676418
196	0	0.676035
197	0	0.676035
198	0	0.675735
199	0	0.675735
0	1	0.675523
1	1	0.675523
2	1	0.675403
3	1	0.675403
4	1	0.675393
5	1	0.675393
6	1	0.675492
7	1	0.675492
8	1	0.675707
9	1	0.675707
10	1	0.676042
11	1	0.676042
12	1	0.676487
13	1	0.676487
14	1	0.677037
15	1	0.677037
16	1	0.677683
17	1	0.677683
18	1	0.678418
19	1	0.678418
20	1	0.679229
21	1	0.679229
22	1	0.680105
23	1	0.680105
24	1	0.681034
25	1	0.681034
26	1	0.682
27	1	0.682
28	1	0.682988
29	1	0.682988
30	1	0.683981
31	1	0.683981
32	1	0.684963
33	1	0.684963
34	1	0.685916
35	1	0.685916
36	1	0.686823
37	1	0.686823
38	1	0.687667
39	1	0.687667
40	1	0.688432
41	1	0.688432
42	1	0.689101
43	1	0.689101
44	1	0.68966
45	1	0.68966
46	1	0.690099
47	1	0.690099
48	1	0.690406
49	1	0.690406
50	1	0.690575
51	1	0.690575
52	1	0.6906
53	1	0.6906
54	1	0.690481
55	1	0.690481
56	1	0.690219
57	1	0.690219
58	1	0.689819
59	1	0.689819
60	1	0.689287
61	1	0.689287
62	1	0.688635
63	1	0.688635
64	1	0.687873
65	1	0.687873
66	1	0.687015
67	1	0.687015
68	1	0.686078
69	1	0.686078
70	1	0.685079
71	1	0.685079
72	1	0.684033
73	1	0.684033
74	1	0.682958
75	1	0.682958
76	1	0.681873
77	1	0.681873
78	1	0.680793
79	1	0.680793
80	1	0.679735
81	1	0.679735
82	1	0.678715
83	1	0.678715
84	1	0.677748
85	1	0.677748
86	1	0.676846
87	1	0.676846
88	1	0.676022
89	1	0.676022
90	1	0.675286
91	1	0.675286
92	1	0.674648
93	1	0.674648
94	1	0.674115
95	1	0.674115
96	1	0.673695
97	1	0.673695
98	1	0.673393
99	1	0.673393
100	1	0.673211
101	1	0.673211
102	1	0.673153
103	1	0.673153
104	1	0.673218
105	1	0.673218
106	1	0.673407
107	1	0.673407
108	1	0.673717
109	1	0.673717
110	1	0.674144
111	1	0.674144
112	1	0.674684
113	1	0.674684
114	1	0.675329
115	1	0.675329
116	1	0.676072
117	1	0.676072
118	1	0.676904
119	1	0.676904
120	1	0.677813
121	1	0.677813
122	1	0.678789
123	1	0.678789
124	1	0.679816
125	1	0.679816
126	1	0.680881
127	1	0.680881
128	1	0.681969
129	1	0.681969
130	1	0.683062
131	1	0.683062
132	1	0.684145
133	1	0.684145
134	1	0.685199
135	1	0.685199
136	1	0.686208
137	1	0.686208
138	1	0.687153
139	1	0.687153
140	1	0.688019
141	1	0.688019
142	1	0.68879
143	1	0.68879
144	1	0.689452
145	1	0.689452
146	1	0.689993
147	1	0.689993
148	1	0.690403
149	1	0.690403
150	1	0.690674
151	1	0.690674
152	1	0.690803
153	1	0.690803
154	1	0.690788
155	1	0.690788
156	1	0.69063
157	1	0.69063
158	1	0.690333
159	1	0.690333
160	1	0.689905
161	1	0.689905
162	1	0.689356
163	1	0.689356
164	1	0.688698
165	1	0.688698
166	1	0.687945
167	1	0.687945
168	1	0.687112
169	1	0.687112
170	1	0.686216
171	1	0.686216
172	1	0.685274
173	1	0.685274
174	1	0.684303
175	1	0.684303
176	1	0.683321
177	1	0.683321
178	1	0.682344
179	1	0.682344
180	1	0.681389
181	1	0.681389
182	1	0.680471
183	1	0.680471
184	1	0.679604
185	1	0.679604
186	1	0.6788
187	1	0.6788
188	1	0.678077
189	1	0.678077
190	1	0.677437
191	1	0.677437
192	1	0.676882
193	1	0.676882
194	1	0.676418
195	1	0.676418
196	1	0.676035
197	1	0.676035
198	1	0.675735
199	1	0.675735
0	2	0.675403
1	2	0.675403
2	2	0.675287
3	2	0.675287
4	2	0.675279
5	2	0.675279
6	2	0.675372
7	2	0.675372
8	2	0.675581
9	2	0.675581
10	2	0.675913
11	2	0.675913
12	2	0.676355
13	2	0.676355
14	2	0.6769
15	2	0.6769
16	2	0.677541
17	2	0.677541
18	2	0.67827
19	2	0.67827
20	2	0.679076
21	2	0.679076
22	2	0.679946
23	2	0.679946
24	2	0.680867
25	2	0.680867
26	2	0.681826
27	2	0.681826
28	2	0.682805
29	2	0.682805
30	2	0.68379
31	2	0.68379
32	2	0.684764
33	2	0.684764
34	2	0.685709
35	2	0.685709
36	2	0.686608
37	2	0.686608
38	2	0.687444
39	2	0.687444
40	2	0.688201
41	2	0.688201
42	2	0.688863
43	2	0.688863
44	2	0.689417
45	2	0.689417
46	2	0.689851
47	2	0.689851
48	2	0.690155
49	2	0.690155
50	2	0.690321
51	2	0.690321
52	2	0.690346
53	2	0.690346
54	2	0.690228
55	2	0.690228
56	2	0.689968
57	2	0.689968
58	2	0.689571
59	2	0.689571
60	2	0.689044
61	2	0.689044
62	2	0.688397
63	2	0.688397
64	2	0.687642
65	2	0.687642
66	2	0.686792
67	2	0.686792
68	2	0.685863
69	2	0.685863
70	2	0.684871
71	2	0.684871
72	2	0.683833
73	2	0.683833
74	2	0.682767
75	2	0.682767
76	2	0.68169
77	2	0.68169
78	2	0.680618
79	2	0.680618
80	2	0.679568
81	2	0.679568
82	2	0.678555
83	2	0.678555
84	2	0.677594
85	2	0.677594
86	2	0.676698
87	2	0.676698
88	2	0.675878
89	2	0.675878
90	2	0.675147
91	2	0.675147
92	2	0.674513
93	2	0.674513
94	2	0.673983
95	2	0.673983
96	2	0.673566
97	2	0.673566
98	2	0.673265
99	2	0.673265
100	2	0.673085
101	2	0.673085
102	2	0.673027
103	2	0.673027
104	2	0.673092
105	2	0.673092
106	2	0.673279
107	2	0.673279
108	2	0.673588
109	2	0.673588
110	2	0.674012
111	2	0.674012
112	2	0.674549
113	2	0.674549
114	2	0.67519
115	2	0.67519
116	2	0.675929
117	2	0.675929
118	2	0.676756
119	2	0.676756
120	2	0.677659
121	2	0.677659
122	2	0.678628
123	2	0.678628
124	2	0.679649
125	2	0.679649
126	2	0.680706
127	2	0.680706
128	2	0.681786
129	2	0.681786
130	2	0.682872
131	2	0.682872
132	2	0.683946
133	2	0.683946
134	2	0.684992
135	2	0.684992
136	2	0.685992
137	2	0.685992
138	2	0.68693
139	2	0.68693
140	2	0.687788
141	2	0.687788
142	2	0.688553
143	2	0.688553
144	2	0.689209
145	2	0.689209
146	2	0.689745
147	2	0.689745
148	2	0.690152
149	2	0.690152
150	2	0.690421
151	2	0.690421
152	2	0.690549
153	2	0.690549
154	2	0.690535
155	2	0.690535
156	2	0.690378
157	2	0.690378
158	2	0.690085
159	2	0.690085
160	2	0.689662
161	2	0.689662
162	2	0.689119
163	2	0.689119
164	2	0.688468
165	2	0.688468
166	2	0.687722
167	2	0.687722
168	2	0.686898
169	2	0.686898
170	2	0.68601
171	2	0.68601
172	2	0.685076
173	2	0.685076
174	2	0.684114
175	2	0.684114
176	2	0.68314
177	2	0.68314
178	2	0.682171
179	2	0.682171
180	2	0.681224
181	2	0.681224
182	2	0.680313
183	2	0.680313
184	2	0.679453
185	2	0.679453
186	2	0.678656
187	2	0.678656
188	2	0.677942
189	2	0.677942
190	2	0.677311
191	2	0.677311
192	2	0.676757
193	2	0.676757
194	2	0.676293
195	2	0.676293
196	2	0.675913
197	2	0.675913
198	2	0.675615
199	2	0.675615
0	3	0.675403
1	3	0.675403
2	3	0.675287
3	3	0.675287
4	3	0.675279
5	3	0.675279
6	3	0.675372
7	3	0.675372
8	3	0.675581
9	3	0.675581
10	3	0.675913
11	3	0.675913
12	3	0.676355
13	3	0.676355
14	3	0.6769
15	3	0.6769
16	3	0.677541
17	3	0.677541
18	3	0.67827
19	3	0.67827
20	3	0.679076
21	3	0.679076
22	3	0.679946
23	3	0.679946
24	3	0.680867
25	3	0.680867
26	3	0.681826
27	3	0.681826
28	3	0.682805
29	3	0.682805
30	3	0.68379
31	3	0.68379
32	3	0.684764
33	3	0.684764
34	3	0.685709
35	3	0.685709
36	3	0.686608
37	3	0.686608
38	3	0.687444
39	3	0.687444
40	3	0.688201
41	3	0.688201
42	3	0.688863
43	3	0.688863
44	3	0.689417
45	3	0.689417
46	3	0.689851
47	3	0.689851
48	3	0.690155
49	3	0.690155
50	3	0.690321
51	3	0.690321
52	3	0.690346
53	3	0.690346
54	3	0.690228
55	3	0.690228
56	3	0.689968
57	3	0.689968
58	3	0.689571
59	3	0.689571
60	3	0.689044
61	3	0.689044
62	3	0.688397
63	3	0.688397
64	3	0.687642
65	3	0.687642
66	3	0.686792
67	3	0.686792
68	3	0.685863
69	3	0.685863
70	3	0.684871
71	3	0.684871
72	3	0.683833
73	3	0.683833
74	3	0.682767
75	3	0.682767
76	3	0.68169
77	3	0.68169
78	3	0.680618
79	3	0.680618
80	3	0.679568
81	3	0.679568
82	3	0.678555
83	3	0.678555
84	3	0.677594
85	3	0.677594
86	3	0.676698
87	3	0.676698
88	3	0.675878
89	3	0.675878
90	3	0.675147
91	3	0.675147
92	3	0.674513
93	3	0.674513
94	3	0.673983
95	3	0.673983
96	3	0.673566
97	3	0.673566
98	3	0.673265
99	3	0.673265
100	3	0.673085
101	3	0.673085
102	3	0.673027
103	3	0.673027
104	3	0.673092
105	3	0.673092
106	3	0.673279
107	3	0.673279
108	3	0.673588
109	3	0.673588
110	3	0.674012
111	3	0.674012
112	3	0.674549
113	3	0.674549
114	3	0.67519
115	3	0.67519
116	3	0.675929
117	3	0.675929
118	3	0.676756
119	3	0.676756
120	3	0.677659
121	3	0.677659
122	3	0.678628
123	3	0.678628
124	3	0.679649
125	3	0.679649
126	3	0.680706
127	3	0.680706
128	3	0.681786
129	3	0.681786
130	3	0.682872
131	3	0.682872
132	3	0.683946
133	3	0.683946
134	3	0.684992
135	3	0.684992
136	3	0.685992
137	3	0.685992
138	3	0.68693
139	3	0.68693
140	3	0.687788
141	3	0.687788
142	3	0.688553
143	3	0.688553
144	3	0.689209
145	3	0.689209
146	3	0.689745
147	3	0.689745
148	3	0.690152
149	3	0.690152
150	3	0.690421
151	3	0.690421
152	3	0.690549
153	3	0.690549
154	3	0.690535
155	3	0.690535
156	3	0.690378
157	3	0.690378
158	3	0.690085
159	3	0.690085
160	3	0.689662
161	3	0.689662
162	3	0.689119
163	3	0.689119
164	3	0.688468
165	3	0.688468
166	3	0.687722
167	3	0.687722
168	3	0.686898
169	3	0.686898
170	3	0.68601
171	3	0.68601
172	3	0.685076
173	3	0.685076
174	3	0.684114
175	3	0.684114
176	3	0.68314
177	3	0.68314
178	3	0.682171
179	3	0.682171
180	3	0.681224
181	3	0.681224
182	3	0.680313
183	3	0.680313
184	3	0.679453
185	3	0.679453
186	3	0.678656
187	3	0.678656
188	3	0.677942
189	3	0.677942
190	3	0.677311
191	3	0.677311
192	3	0.676757
193	3	0.676757
194	3	0.676293
195	3	0.676293
196	3	0.675913
197	3	0.675913
198	3	0.675615
199	3	0.675615
0	4	0.675393
1	4	0.675393
2	4	0.675279
3	4	0.675279
4	4	0.675266
5	4	0.675266
6	4	0.675355
7	4	0.675355
8	4	0.675565
9	4	0.675565
10	4	0.675899
11	4	0.675899
12	4	0.676343
13	4	0.676343
14	4	0.676891
15	4	0.676891
16	4	0.677536
17	4	0.677536
18	4	0.67827
19	4	0.67827
20	4	0.679081
21	4	0.679081
22	4	0.679958
23	4	0.679958
24	4	0.680886
25	4	0.680886
26	4	0.681852
27	4	0.681852
28	4	0.682839
29	4	0.682839
30	4	0.683832
31	4	0.683832
32	4	0.684814
33	4	0.684814
34	4	0.685768
35	4	0.685768
36	4	0.686675
37	4	0.686675
38	4	0.687519
39	4	0.687519
40	4	0.688283
41	4	0.688283
42	4	0.688952
43	4	0.688952
44	4	0.689512
45	4	0.689512
46	4	0.68995
47	4	0.68995
48	4	0.690257
49	4	0.690257
50	4	0.690426
51	4	0.690426
52	4	0.690451
53	4	0.690451
54	4	0.690332
55	4	0.690332
56	4	0.690071
57	4	0.690071
58	4	0.68967
59	4	0.68967
60	4	0.689138
61	4	0.689138
62	4	0.688486
63	4	0.688486
64	4	0.687724
65	4	0.687724
66	4	0.686866
67	4	0.686866
68	4	0.685929
69	4	0.685929
70	4	0.684929
71	4	0.684929
72	4	0.683883
73	4	0.683883
74	4	0.682809
75	4	0.682809
76	4	0.681723
77	4	0.681723
78	4	0.680643
79	4	0.680643
80	4	0.679586
81	4	0.679586
82	4	0.678566
83	4	0.678566
84	4	0.677598
85	4	0.677598
86	4	0.676696
87	4	0.676696
88	4	0.675872
89	4	0.675872
90	4	0.675136
91	4	0.675136
92	4	0.674497
93	4	0.674497
94	4	0.673965
95	4	0.673965
96	4	0.673545
97	4	0.673545
98	4	0.673242
99	4	0.673242
100	4	0.673061
101	4	0.673061
102	4	0.673002
103	4	0.673002
104	4	0.673068
105	4	0.673068
106	4	0.673257
107	4	0.673257
108	4	0.673567
109	4	0.673567
110	4	0.673994
111	4	0.673994
112	4	0.674533
113	4	0.674533
114	4	0.675179
115	4	0.675179
116	4	0.675922
117	4	0.675922
118	4	0.676754
119	4	0.676754
120	4	0.677664
121	4	0.677664
122	4	0.678639
123	4	0.678639
124	4	0.679666
125	4	0.679666
126	4	0.680732
127	4	0.680732
128	4	0.681819
129	4	0.681819
130	4	0.682913
131	4	0.682913
132	4	0.683996
133	4	0.683996
134	4	0.68505
135	4	0.68505
136	4	0.686059
137	4	0.686059
138	4	0.687004
139	4	0.687004
140	4	0.68787
141	4	0.68787
142	4	0.688641
143	4	0.688641
144	4	0.689303
145	4	0.689303
146	4	0.689844
147	4	0.689844
148	4	0.690254
149	4	0.690254
150	4	0.690526
151	4	0.690526
152	4	0.690655
153	4	0.690655
154	4	0.690639
155	4	0.690639
156	4	0.690481
157	4	0.690481
158	4	0.690184
159	4	0.690184
160	4	0.689757
161	4	0.689757
162	4	0.689208
163	4	0.689208
164	4	0.68855
165	4	0.68855
166	4	0.687797
167	4	0.687797
168	4	0.686965
169	4	0.686965
170	4	0.686069
171	4	0.686069
172	4	0.685127
173	4	0.685127
174	4	0.684156
175	4	0.684156
176	4	0.683175
177	4	0.683175
178	4	0.682198
179	4	0.682198
180	4	0.681244
181	4	0.681244
182	4	0.680327
183	4	0.680327
184	4	0.679461
185	4	0.679461
186	4	0.678659
187	4	0.678659
188	4	0.677941
189	4	0.677941
190	4	0.677311
191	4	0.677311
192	4	0.676758
193	4	0.676758
194	4	0.676287
195	4	0.676287
196	4	0.675901
197	4	0.675901
198	4	0.675602
199	4	0.675602
0	5	0.675393
1	5	0.675393
2	5	0.675279
3	5	0.675279
4	5	0.675266
5	5	0.675266
6	5	0.675355
7	5	0.675355
8	5	0.675565
9	5	0.675565
10	5	0.675899
11	5	0.675899
12	5	0.676343
13	5	0.676343
14	5	0.676891
15	5	0.676891
16	5	0.677536
17	5	0.677536
18	5	0.67827
19	5	0.67827
20	5	0.679081
21	5	0.679081
22	5	0.679958
23	5	0.679958
24	5	0.680886
25	5	0.680886
26	5	0.681852
27	5	0.681852
28	5	0.682839
29	5	0.682839
30	5	0.683832
31	5	0.683832
32	5	0.684814
33	5	0.684814
34	5	0.685768
35	5	0.685768
36	5	0.686675
37	5	0.686675
38	5	0.687519
39	5	0.687519
40	5	0.688283
41	5	0.688283
42	5	0.688952
43	5	0.688952
44	5	0.689512
45	5	0.689512
46	5	0.68995
47	5	0.68995
48	5	0.690257
49	5	0.690257
50	5	0.690426
51	5	0.690426
52	5	0.690451
53	5	0.690451
54	5	0.690332
55	5	0.690332
56	5	0.690071
57	5	0.690071
58	5	0.68967
59	5	0.68967
60	5	0.689138
61	5	0.689138
62	5	0.688486
63	5	0.688486
64	5	0.687724
65	5	0.687724
66	5	0.686866
67	5	0.686866
68	5	0.685929
69	5	0.685929
70	5	0.684929
71	5	0.684929
72	5	0.683883
73	5	0.683883
74	5	0.682809
75	5	0.682809
76	5	0.681723
77	5	0.681723
78	5	0.680643
79	5	0.680643
80	5	0.679586
81	5	0.679586
82	5	0.678566
83	5	0.678566
84	5	0.677598
85	5	0.677598
86	5	0.676696
87	5	0.676696
88	5	0.675872
89	5	0.675872
90	5	0.675136
91	5	0.675136
92	5	0.674497
93	5	0.674497
94	5	0.673965
95	5	0.673965
96	5	0.673545
97	5	0.673545
98	5	0.673242
99	5	0.673242
100	5	0.673061
101	5	0.673061
102	5	0.673002
103	5	0.673002
104	5	0.673068
105	5	0.673068
106	5	0.673257
107	5	0.673257
108	5	0.673567
109	5	0.673567
110	5	0.673994
111	5	0.673994
112	5	0.674533
113	5	0.674533
114	5	0.675179
115	5	0.675179
116	5	0.675922
117	5	0.675922
118	5	0.676754
119	5	0.676754
120	5	0.677664
121	5	0.677664
122	5	0.678639
123	5	0.678639
124	5	0.679666
125	5	0.679666
126	5	0.680732
127	5	0.680732
128	5	0.681819
129	5	0.681819
130	5	0.682913
131	5	0.682913
132	5	0.683996
133	5	0.683996
134	5	0.68505
135	5	0.68505
136	5	0.686059
137	5	0.686059
138	5	0.687004
139	5	0.687004
140	5	0.68787
141	5	0.68787
142	5	0.688641
143	5	0.688641
144	5	0.689303
145	5	0.689303
146	5	0.689844
147	5	0.689844
148	5	0.690254
149	5	0.690254
150	5	0.690526
151	5	0.690526
152	5	0.690655
153	5	0.690655
154	5	0.690639
155	5	0.690639
156	5	0.690481
157	5	0.690481
158	5	0.690184
159	5	0.690184
160	5	0.689757
161	5	0.689757
162	5	0.689208
163	5	0.689208
164	5	0.68855
165	5	0.68855
166	5	0.687797
167	5	0.687797
168	5	0.686965
169	5	0.686965
170	5	0.686069
171	5	0.686069
172	5	0.685127
173	5	0.685127
174	5	0.684156
175	5	0.684156
176	5	0.683175
177	5	0.683175
178	5	0.682198
179	5	0.682198
180	5	0.681244
181	5	0.681244
182	5	0.680327
183	5	0.680327
184	5	0.679461
185	5	0.679461
186	5	0.678659
187	5	0.678659
188	5	0.677941
189	5	0.677941
190	5	0.677311
191	5	0.677311
192	5	0.676758
193	5	0.676758
194	5	0.676287
195	5	0.676287
196	5	0.675901
197	5	0.675901
198	5	0.675602
199	5	0.675602
0	6	0.675492
1	6	0.675492
2	6	0.675372
3	6	0.675372
4	6	0.675355
5	6	0.675355
6	6	0.675446
7	6	0.675446
8	6	0.675661
9	6	0.675661
10	6	0.676001
11	6	0.676001
12	6	0.676453
13	6	0.676453
14	6	0.677012
15	6	0.677012
16	6	0.677671
17	6	0.677671
18	6	0.67842
19	6	0.67842
20	6	0.679248
21	6	0.679248
22	6	0.680143
23	6	0.680143
24	6	0.681092
25	6	0.681092
26	6	0.68208
27	6	0.68208
28	6	0.683091
29	6	0.683091
30	6	0.684109
31	6	0.684109
32	6	0.685116
33	6	0.685116
34	6	0.686095
35	6	0.686095
36	6	0.687027
37	6	0.687027
38	6	0.687895
39	6	0.687895
40	6	0.688681
41	6	0.688681
42	6	0.68937
43	6	0.68937
44	6	0.689948
45	6	0.689948
46	6	0.6904
47	6	0.6904
48	6	0.690718
49	6	0.690718
50	6	0.690893
51	6	0.690893
52	6	0.690921
53	6	0.690921
54	6	0.6908
55	6	0.6908
56	6	0.690531
57	6	0.690531
58	6	0.69012
59	6	0.69012
60	6	0.689574
61	6	0.689574
62	6	0.688904
63	6	0.688904
64	6	0.688121
65	6	0.688121
66	6	0.687242
67	6	0.687242
68	6	0.686281
69	6	0.686281
70	6	0.685256
71	6	0.685256
72	6	0.684185
73	6	0.684185
74	6	0.683085
75	6	0.683085
76	6	0.681975
77	6	0.681975
78	6	0.680871
79	6	0.680871
80	6	0.679791
81	6	0.679791
82	6	0.67875
83	6	0.67875
84	6	0.677763
85	6	0.677763
86	6	0.676843
87	6	0.676843
88	6	0.676003
89	6	0.676003
90	6	0.675254
91	6	0.675254
92	6	0.674604
93	6	0.674604
94	6	0.674062
95	6	0.674062
96	6	0.673635
97	6	0.673635
98	6	0.673327
99	6	0.673327
100	6	0.673142
101	6	0.673142
102	6	0.673083
103	6	0.673083
104	6	0.673149
105	6	0.673149
106	6	0.673341
107	6	0.673341
108	6	0.673656
109	6	0.673656
110	6	0.674091
111	6	0.674091
112	6	0.67464
113	6	0.67464
114	6	0.675297
115	6	0.675297
116	6	0.676054
117	6	0.676054
118	6	0.676901
119	6	0.676901
120	6	0.677828
121	6	0.677828
122	6	0.678823
123	6	0.678823
124	6	0.679871
125	6	0.679871
126	6	0.680959
127	6	0.680959
128	6	0.682071
129	6	0.682071
130	6	0.683189
131	6	0.683189
132	6	0.684297
133	6	0.684297
134	6	0.685376
135	6	0.685376
136	6	0.68641
137	6	0.68641
138	6	0.687379
139	6	0.687379
140	6	0.688268
141	6	0.688268
142	6	0.689059
143	6	0.689059
144	6	0.689739
145	6	0.689739
146	6	0.690294
147	6	0.690294
148	6	0.690715
149	6	0.690715
150	6	0.690993
151	6	0.690993
152	6	0.691124
153	6	0.691124
154	6	0.691106
155	6	0.691106
156	6	0.690942
157	6	0.690942
158	6	0.690635
159	6	0.690635
160	6	0.690193
161	6	0.690193
162	6	0.689627
163	6	0.689627
164	6	0.688948
165	6	0.688948
166	6	0.688173
167	6	0.688173
168	6	0.687317
169	6	0.687317
170	6	0.686396
171	6	0.686396
172	6	0.685429
173	6	0.685429
174	6	0.684434
175	6	0.684434
176	6	0.683428
177	6	0.683428
178	6	0.682428
179	6	0.682428
180	6	0.681452
181	6	0.681452
182	6	0.680515
183	6	0.680515
184	6	0.679631
185	6	0.679631
186	6	0.678812
187	6	0.678812
188	6	0.678079
189	6	0.678079
190	6	0.677437
191	6	0.677437
192	6	0.676877
193	6	0.676877
194	6	0.676402
195	6	0.676402
196	6	0.676009
197	6	0.676009
198	6	0.675704
199	6	0.675704
0	7	0.675492
1	7	0.675492
2	7	0.675372
3	7	0.675372
4	7	0.675355
5	7	0.675355
6	7	0.675446
7	7	0.675446
8	7	0.675661
9	7	0.675661
10	7	0.676001
11	7	0.676001
12	7	0.676453
13	7	0.676453
14	7	0.677012
15	7	0.677012
16	7	0.677671
17	7	0.677671
18	7	0.67842
19	7	0.67842
20	7	0.679248
21	7	0.679248
22	7	0.680143
23	7	0.680143
24	7	0.681092
25	7	0.681092
26	7	0.68208
27	7	0.68208
28	7	0.683091
29	7	0.683091
30	7	0.684109
31	7	0.684109
32	7	0.685116
33	7	0.685116
34	7	0.686095
35	7	0.686095
36	7	0.687027
37	7	0.687027
38	7	0.687895
39	7	0.687895
40	7	0.688681
41	7	0.688681
42	7	0.68937
43	7	0.68937
44	7	0.689948
45	7	0.689948
46	7	0.6904
47	7	0.6904
48	7	0.690718
49	7	0.690718
50	7	0.690893
51	7	0.690893
52	7	0.690921
53	7	0.690921
54	7	0.6908
55	7	0.6908
56	7	0.690531
57	7	0.690531
58	7	0.69012
59	7	0.69012
60	7	0.689574
61	7	0.689574
62	7	0.688904
63	7	0.688904
64	7	0.688121
65	7	0.688121
66	7	0.687242
67	7	0.687242
68	7	0.686281
69	7	0.686281
70	7	0.685256
71	7	0.685256
72	7	0.684185
73	7	0.684185
74	7	0.683085
75	7	0.683085
76	7	0.681975
77	7	0.681975
78	7	0.680871
79	7	0.680871
80	7	0.679791
81	7	0.679791
82	7	0.67875
83	7	0.67875
84	7	0.677763
85	7	0.677763
86	7	0.676843
87	7	0.676843
88	7	0.676003
89	7	0.676003
90	7	0.675254
91	7	0.675254
92	7	0.674604
93	7	0.674604
94	7	0.674062
95	7	0.674062
96	7	0.673635
97	7	0.673635
98	7	0.673327
99	7	0.673327
100	7	0.673142
101	7	0.673142
102	7	0.673083
103	7	0.673083
104	7	0.673149
105	7	0.673149
106	7	0.673341
107	7	0.673341
108	7	0.673656
109	7	0.673656
110	7	0.674091
111	7	0.674091
112	7	0.67464
113	7	0.67464
114	7	0.675297
115	7	0.675297
116	7	0.676054
117	7	0.676054
118	7	0.676901
119	7	0.676901
120	7	0.677828
121	7	0.677828
122	7	0.678823
123	7	0.678823
124	7	0.679871
125	7	0.679871
126	7	0.680959
127	7	0.680959
128	7	0.682071
129	7	0.682071
130	7	0.683189
131	7	0.683189
132	7	0.684297
133	7	0.684297
134	7	0.685376
135	7	0.685376
136	7	0.68641
137	7	0.68641
138	7	0.687379
139	7	0.687379
140	7	0.688268
141	7	0.688268
142	7	0.689059
143	7	0.689059
144	7	0.689739
145	7	0.689739
146	7	0.690294
147	7	0.690294
148	7	0.690715
149	7	0.690715
150	7	0.690993
151	7	0.690993
152	7	0.691124
153	7	0.691124
154	7	0.691106
155	7	0.691106
156	7	0.690942
157	7	0.690942
158	7	0.690635
159	7	0.690635
160	7	0.690193
161	7	0.690193
162	7	0.689627
163	7	0.689627
164	7	0.688948
165	7	0.688948
166	7	0.688173
167	7	0.688173
168	7	0.687317
169	7	0.687317
170	7	0.686396
171	7	0.686396
172	7	0.685429
173	7	0.685429
174	7	0.684434
175	7	0.684434
176	7	0.683428
177	7	0.683428
178	7	0.682428
179	7	0.682428
180	7	0.681452
181	7	0.681452
182	7	0.680515
183	7	0.680515
184	7	0.679631
185	7	0.679631
186	7	0.678812
187	7	0.678812
188	7	0.678079
189	7	0.678079
190	7	0.677437
191	7	0.677437
192	7	0.676877
193	7	0.676877
194	7	0.676402
195	7	0.676402
196	7	0.676009
197	7	0.676009
198	7	0.675704
199	7	0.675704
0	8	0.675707
1	8	0.675707
2	8	0.675581
3	8	0.675581
4	8	0.675565
5	8	0.675565
6	8	0.675661
7	8	0.675661
8	8	0.675882
9	8	0.675882
10	8	0.676233
11	8	0.676233
12	8	0.6767
13	8	0.6767
14	8	0.677278
15	8	0.677278
16	8	0.677959
17	8	0.677959
18	8	0.678734
19	8	0.678734
20	8	0.679591
21	8	0.679591
22	8	0.680518
23	8	0.680518
24	8	0.681502
25	8	0.681502
26	8	0.682528
27	8	0.682528
28	8	0.683579
29	8	0.683579
30	8	0.684638
31	8	0.684638
32	8	0.685687
33	8	0.685687
34	8	0.686708
35	8	0.686708
36	8	0.687682
37	8	0.687682
38	8	0.68859
39	8	0.68859
40	8	0.689415
41	8	0.689415
42	8	0.690139
43	8	0.690139
44	8	0.690745
45	8	0.690745
46	8	0.691222
47	8	0.691222
48	8	0.691558
49	8	0.691558
50	8	0.691744
51	8	0.691744
52	8	0.691776
53	8	0.691776
54	8	0.691651
55	8	0.691651
56	8	0.691371
57	8	0.691371
58	8	0.690942
59	8	0.690942
60	8	0.690372
61	8	0.690372
62	8	0.689672
63	8	0.689672
64	8	0.688855
65	8	0.688855
66	8	0.687937
67	8	0.687937
68	8	0.686936
69	8	0.686936
70	8	0.685869
71	8	0.685869
72	8	0.684755
73	8	0.684755
74	8	0.683613
75	8	0.683613
76	8	0.682461
77	8	0.682461
78	8	0.681317
79	8	0.681317
80	8	0.6802
81	8	0.6802
82	8	0.679123
83	8	0.679123
84	8	0.678104
85	8	0.678104
86	8	0.677155
87	8	0.677155
88	8	0.676289
89	8	0.676289
90	8	0.675517
91	8	0.675517
92	8	0.674848
93	8	0.674848
94	8	0.67429
95	8	0.67429
96	8	0.67385
97	8	0.67385
98	8	0.673534
99	8	0.673534
100	8	0.673344
101	8	0.673344
102	8	0.673282
103	8	0.673282
104	8	0.673351
105	8	0.673351
106	8	0.673548
107	8	0.673548
108	8	0.673872
109	8	0.673872
110	8	0.674319
111	8	0.674319
112	8	0.674884
113	8	0.674884
114	8	0.67556
115	8	0.67556
116	8	0.676339
117	8	0.676339
118	8	0.677213
119	8	0.677213
120	8	0.678169
121	8	0.678169
122	8	0.679196
123	8	0.679196
124	8	0.68028
125	8	0.68028
126	8	0.681405
127	8	0.681405
128	8	0.682557
129	8	0.682557
130	8	0.683716
131	8	0.683716
132	8	0.684867
133	8	0.684867
134	8	0.685989
135	8	0.685989
136	8	0.687064
137	8	0.687064
138	8	0.688074
139	8	0.688074
140	8	0.689001
141	8	0.689001
142	8	0.689826
143	8	0.689826
144	8	0.690536
145	8	0.690536
146	8	0.691116
147	8	0.691116
148	8	0.691554
149	8	0.691554
150	8	0.691844
151	8	0.691844
152	8	0.691979
153	8	0.691979
154	8	0.691957
155	8	0.691957
156	8	0.691782
157	8	0.691782
158	8	0.691457
159	8	0.691457
160	8	0.690991
161	8	0.690991
162	8	0.690395
163	8	0.690395
164	8	0.689682
165	8	0.689682
166	8	0.688869
167	8	0.688869
168	8	0.687972
169	8	0.687972
170	8	0.68701
171	8	0.68701
172	8	0.686001
173	8	0.686001
174	8	0.684963
175	8	0.684963
176	8	0.683916
177	8	0.683916
178	8	0.682877
179	8	0.682877
180	8	0.681863
181	8	0.681863
182	8	0.680892
183	8	0.680892
184	8	0.679977
185	8	0.679977
186	8	0.67913
187	8	0.67913
188	8	0.678372
189	8	0.678372
190	8	0.677708
191	8	0.677708
192	8	0.67713
193	8	0.67713
194	8	0.676643
195	8	0.676643
196	8	0.676243
197	8	0.676243
198	8	0.675929
199	8	0.675929
0	9	0.675707
1	9	0.675707
2	9	0.675581
3	9	0.675581
4	9	0.675565
5	9	0.675565
6	9	0.675661
7	9	0.675661
8	9	0.675882
9	9	0.675882
10	9	0.676233
11	9	0.676233
12	9	0.6767
13	9	0.6767
14	9	0.677278
15	9	0.677278
16	9	0.677959
17	9	0.677959
18	9	0.678734
19	9	0.678734
20	9	0.679591
21	9	0.679591
22	9	0.680518
23	9	0.680518
24	9	0.681502
25	9	0.681502
26	9	0.682528
27	9	0.682528
28	9	0.683579
29	9	0.683579
30	9	0.684638
31	9	0.684638
32	9	0.685687
33	9	0.685687
34	9	0.686708
35	9	0.686708
36	9	0.687682
37	9	0.687682
38	9	0.68859
39	9	0.68859
40	9	0.689415
41	9	0.689415
42	9	0.690139
43	9	0.690139
44	9	0.690745
45	9	0.690745
46	9	0.691222
47	9	0.691222
48	9	0.691558
49	9	0.691558
50	9	0.691744
51	9	0.691744
52	9	0.691776
53	9	0.691776
54	9	0.691651
55	9	0.691651
56	9	0.691371
57	9	0.691371
58	9	0.690942
59	9	0.690942
60	9	0.690372
61	9	0.690372
62	9	0.689672
63	9	0.689672
64	9	0.688855
65	9	0.688855
66	9	0.687937
67	9	0.687937
68	9	0.686936
69	9	0.686936
70	9	0.685869
71	9	0.685869
72	9	0.684755
73	9	0.684755
74	9	0.683613
75	9	0.683613
76	9	0.682461
77	9	0.682461
78	9	0.681317
79	9	0.681317
80	9	0.6802
81	9	0.6802
82	9	0.679123
83	9	0.679123
84	9	0.678104
85	9	0.678104
86	9	0.677155
87	9	0.677155
88	9	0.676289
89	9	0.676289
90	9	0.675517
91	9	0.675517
92	9	0.674848
93	9	0.674848
94	9	0.67429
95	9	0.67429
96	9	0.67385
97	9	0.67385
98	9	0.673534
99	9	0.673534
100	9	0.673344
101	9	0.673344
102	9	0.673282
103	9	0.673282
104	9	0.673351
105	9	0.673351
106	9	0.673548
107	9	0.673548
108	9	0.673872
109	9	0.673872
110	9	0.674319
111	9	0.674319
112	9	0.674884
113	9	0.674884
114	9	0.67556
115	9	0.67556
116	9	0.676339
117	9	0.676339
118	9	0.677213
119	9	0.677213
120	9	0.678169
121	9	0.678169
122	9	0.679196
123	9	0.679196
124	9	0.68028
125	9	0.68028
126	9	0.681405
127	9	0.681405
128	9	0.682557
129	9	0.682557
130	9	0.683716
131	9	0.683716
132	9	0.684867
133	9	0.684867
134	9	0.685989
135	9	0.685989
136	9	0.687064
137	9	0.687064
138	9	0.688074
139	9	0.688074
140	9	0.689001
141	9	0.689001
142	9	0.689826
143	9	0.689826
144	9	0.690536
145	9	0.690536
146	9	0.691116
147	9	0.691116
148	9	0.691554
149	9	0.691554
150	9	0.691844
151	9	0.691844
152	9	0.691979
153	9	0.691979
154	9	0.691957
155	9	0.691957
156	9	0.691782
157	9	0.691782
158	9	0.691457
159	9	0.691457
160	9	0.690991
161	9	0.690991
162	9	0.690395
163	9	0.690395
164	9	0.689682
165	9	0.689682
166	9	0.688869
167	9	0.688869
168	9	0.687972
169	9	0.687972
170	9	0.68701
171	9	0.68701
172	9	0.686001
173	9	0.686001
174	9	0.684963
175	9	0.684963
176	9	0.683916
177	9	0.683916
178	9	0.682877
179	9	0.682877
180	9	0.681863
181	9	0.681863
182	9	0.680892
183	9	0.680892
184	9	0.679977
185	9	0.679977
186	9	0.67913
187	9	0.67913
188	9	0.678372
189	9	0.678372
190	9	0.677708
191	9	0.677708
192	9	0.67713
193	9	0.67713
194	9	0.676643
195	9	0.676643
196	9	0.676243
197	9	0.676243
198	9	0.675929
199	9	0.675929
[truncated: 38,000 more rows]
