# Supplementary material for: Blood vessel tortuosity selects against evolution of aggressive tumor cells in confined tissue environments: A modeling approach
Source: PLoS Comput Biol. 2017 Jul 17;13(7):e1005635. doi: 10.1371/journal.pcbi.1005635 (PMC5536454; doi:10.1371/journal.pcbi.1005635)
Supplement: S1 File — Simulations were run using a CompuCell3D installation available from the Indiana University Bloomington and the Biocomplexity Institute (www.compucell3d.org) [39]. Parameters for the simulations are set in XML scripts (simulation.xml). Simulations require initial configuration files for cells and diffusible concentration fields (PIFtemplate.pif, FieldGLUtemplate.txt, FieldOXYtemplate.txt) specified in the XML file, and a set of customized plugins (called ‘steppables’ and ‘plugins’) to be installed in the CompuCell3D ‘DeveloperZone’. Simulation outputs are a set of files for each sampling time point that contain cell-based information (values of mutating parameters and other cell-level indicators), concentration field data, and cell configuration data. (ZIP) [file pcbi.1005635.s004.zip › code/CC3DDeveloperZone/CellGrowthControl/CellGrowthControl.cpp]

/*************************************************************************
*    CompuCell - A software framework for multimodel simulations of     *
* biocomplexity problems Copyright (C) 2003 University of Notre Dame,   *
*                             Indiana                                   *
*                                                                       *
* This program is free software; IF YOU AGREE TO CITE USE OF CompuCell  *
*  IN ALL RELATED RESEARCH PUBLICATIONS according to the terms of the   *
*  CompuCell GNU General Public License RIDER you can redistribute it   *
* and/or modify it under the terms of the GNU General Public License as *
*  published by the Free Software Foundation; either version 2 of the   *
*         License, or (at your option) any later version.               *
*                                                                       *
* This program is distributed in the hope that it will be useful, but   *
*      WITHOUT ANY WARRANTY; without even the implied warranty of       *
*  MERCHANTABILITY or FITNESS FOR A PARTICULAR PURPOSE.  See the GNU    *
*             General Public License for more details.                  *
*                                                                       *
*  You should have received a copy of the GNU General Public License    *
*     along with this program; if not, write to the Free Software       *
*      Foundation, Inc., 675 Mass Ave, Cambridge, MA 02139, USA.        *
*************************************************************************/

#include <CompuCell3D/Potts3D/CellInventory.h>
#include <CompuCell3D/Simulator.h>
#include <CompuCell3D/Potts3D/Cell.h>
#include <CompuCell3D/Potts3D/Potts3D.h>
#include <CompuCell3D/plugins/CellType/CellTypePlugin.h>
#include <CompuCell3D/Field3D/Point3D.h>
#include <CompuCell3D/Field3D/Dim3D.h>
#include <CompuCell3D/Field3D/WatchableField3D.h>
#include <CompuCell3D/Boundary/BoundaryStrategy.h>

using namespace CompuCell3D;
#include <BasicUtils/BasicString.h>
#include <BasicUtils/BasicException.h>
#include <BasicUtils/BasicClassAccessor.h>
#include <BasicUtils/BasicRandomNumberGenerator.h>
#include <PublicUtilities/StringUtils.h>

#include "CellGrowthControl.h"

double EPSILON=0.0;

void CellGrowthControl::init(Simulator *_simulator, CC3DXMLElement *_xmlData){
	sim=_simulator;
	potts=_simulator->getPotts();
	cellInventoryPtr=&potts->getCellInventory();
	bool steppableAlreadyRegisteredFlag,registered;
	CC3DXMLElement *X,*XX;
	std::ostringstream numStream;
	std::string datalist, numString;
	cellFieldG = (WatchableField3D<CellG *> *)potts->getCellFieldG();


	
	mitosisSteppable = (MitosisSteppable*)Simulator::steppableManager.get("Mitosis",&steppableAlreadyRegisteredFlag);
	if(!steppableAlreadyRegisteredFlag) mitosisSteppable->init(sim,_xmlData);

	BasicClassAccessorBase * cellGrowthControlDataAccessorPtr=&cellGrowthControlDataAccessor;
	potts->getCellFactoryGroupPtr()->registerClass(cellGrowthControlDataAccessorPtr);
	
	
	
	// initPM
        initPM.readFromXML(_xmlData);
        
        
        // Other parameters:
        X=_xmlData->getFirstElement("ValidForCellTypes");
	if (X) {
		unsigned char c;
		std::vector<std::string> Tvec;
		std::vector<std::string>::iterator it;
		std::string a=X->getText();
		parseStringIntoList(a,Tvec,",");
		for (int i=0; i<Tvec.size(); i++){
			unsigned char c=(unsigned char)atoi(Tvec[i].c_str());
			validCTypes[c]=true;
		};
		if (validCTypes.find(0)==validCTypes.end()) {
			validCTypes[0]=false;
		};
	}
        X=_xmlData->getFirstElement("ConversionFactor");
        if (X) CF=X->getDouble();
        else CF=1.0;
        
        X=_xmlData->getFirstElement("InitRandomVolume");
        if (X) initRandomVolume=true;
        else initRandomVolume=false;
            
        
        // Output and statistics parameters:
        X=_xmlData->getFirstElement("PlotGrowingCells");
	if (X) PlotGrowingCells=true;
	else PlotGrowingCells=false;
	X=_xmlData->getFirstElement("printCloneData");
        if (X) printCloneData=true;
        else printCloneData=false;
        X=_xmlData->getFirstElement("printAgeAtDivision");
        if (X) printAgeAtDivision=true;
        else printAgeAtDivision=false;
        

	X=_xmlData->getFirstElement("kill_daughter");
	if (X) kill_daughter=true;
	else kill_daughter=false;
            
        X=_xmlData->getFirstElement("print_statistics");
        if (X){
            if (X->getFirstElement("frequency")) print_statisticsFrequency=X->getFirstElement("frequency")->getInt();
            else print_statisticsFrequency=1;
            if (X->getFirstElement("cellVolumes")) print_cellVolumes=true;
            else print_cellVolumes=false;
            if (X->getFirstElement("cellTargetVolumes")) print_cellTargetVolumes=true;
            else print_cellTargetVolumes=false;
            if (X->getFirstElement("cellNumbers")) print_cellNumbers=true;
            else print_cellNumbers=false;
        } else {
            print_statisticsFrequency=-1;
        }
        
	X=_xmlData->getFirstElement("save_phylogeny");
	if (X) {
		save_phylogeny=true;
		if (X->findElement("Basename")) BASENAME=X->getFirstElement("Basename")->getText();
		if (X->findElement("Data")) datalist=X->getFirstElement("Data")->getText();
		parseStringIntoList(datalist,DataV,",");
		str << BASENAME;
	} else save_phylogeny=false;

	

	//
        numStream << _simulator->getNumSteps();
	numString=numStream.str();
	numDigits=numString.size();
        //
	
        // Initializing initPM variables:
	initPM.OKtoGrow=true;
	initPM.age=1;
	initPM.TD=0;
	initPM.OKtoDivide=true;
	initPM.Shrink=false;
        initPM.prevVol=0;
        initPM.intVol=0;
        initPM.intVol2=0;
        initPM.nMut=0;

}

void CellGrowthControl::extraInit(Simulator *simulator){
	bool registered;
	std::cerr << ", extraInit for: " << toString() << "\n";
	CellTypePlugin * cellTypePlugin=(CellTypePlugin*)Simulator::pluginManager.get("CellType",&registered);
	typeID1=cellTypePlugin->getTypeId("Cell");

	CM=(CellManagement*)Simulator::steppableManager.get("CellManagement", &registered);
	if (!registered) std::cerr << "CellManagement module not initialized ";
	
	bool pixelTrackerAlreadyRegisteredFlag;
	pixelTrackerPlugin=(PixelTrackerPlugin*)Simulator::pluginManager.get("PixelTracker",&pixelTrackerAlreadyRegisteredFlag);
	if (!pixelTrackerAlreadyRegisteredFlag){
		pixelTrackerPlugin->init(simulator);
	}
}

void CellGrowthControl::start(){
	CellGrowthControlData *CGCD;
	CellG* cell;
	CellInventory::cellInventoryIterator cii;
        BasicRandomNumberGenerator *rand = BasicRandomNumberGenerator::getInstance();
        std::ostringstream ss;


	CSTEP=0;
        Ndiv=0;
        Ndeath=0;
        Nshrink=0;
	if (save_phylogeny){
		std::ofstream file(str.str().c_str(),ios::trunc);
		file << "#SIZE= " ;
		file << (potts->getMaxCoordinates())-(potts->getMinCoordinates());
		file << "\n";
		file << "#KEY: Generation TimeInMCS CellID ParentID CellType CellVolume " ;
		file << CM->getPrintableDataHeader(DataV) << "\n";
		file.close();
	}

	

        for (cii=cellInventoryPtr->cellInventoryBegin();
                cii!=cellInventoryPtr->cellInventoryEnd();
                    ++cii){
            cell=cellInventoryPtr->getCell(cii);
            
            CGCD=cellGrowthControlDataAccessor.get(cell->extraAttribPtr);
            if (validCTypes.find(cell->type)==validCTypes.end()){
                    validCTypes[cell->type]=false;
            };

            (*CGCD)=initPM;
            CGCD->cloneID=1;
            CGCD->cellLineage="";
            cell->targetVolume=initPM.TV;
            cell->lambdaVolume=initPM.LV.value;
            CM->registerMutableParameter(cell,"CGC.DV","double");
            CM->registerMutableParameter(cell,"CGC.LV","double");
            CM->registerMutableParameter(cell,"CGC.MTD","int");
            CM->registerMutableParameter(cell,"CGC.PressureC","double");
            CM->registerMutableParameter(cell,"CGC.ROSsens","double");
            CM->registerMutableParameter(cell,"CGC.ROSthr","double");
            CM->registerMutableParameter(cell,"CGC.energyToUse","double");
        
            if (initRandomVolume){
                // Initialize cells with random target volumes between normal and doubling size
                double t=rand->getRatio() * (initPM.DV.value - initPM.TV) + initPM.TV;
                cell->targetVolume=t;
                CGCD->TV=t;
            }
        }
                
        if (print_statisticsFrequency>0){
            std::cerr << "#CellGrowthControlStatistics: time" ;
            if (print_cellVolumes){
                std::cerr << " cellVolume cellTargetVolume systemSize";
            }
            if (print_cellNumbers){
                std::cerr << " cellNumber Ndiv Ndeath Nmut accMut";
            }
            std::cerr << "\n";
        }
 
}

void CellGrowthControl::step(const unsigned int currentStep){
	CellG* cell;
        CellGrowthControlData *d;
	CellInventory::cellInventoryIterator cii;
	Point3D pt;
        double cellVolume, cellTargetVolume;
        int cellNumber=0, accMut=0;
        std::vector<CellG*>::iterator it;
        	
	CSTEP=currentStep;

	if (! CM->wait_for_static_fields){
            if (save_phylogeny && CSTEP==0){
                    std::ofstream file(str.str().c_str(),ios::app);
                    for (cii=cellInventoryPtr->cellInventoryBegin(); cii!=cellInventoryPtr->cellInventoryEnd(); ++cii){
                            cell=cellInventoryPtr->getCell(cii);
                            file << print_phylogeny(cell,cell) << "\n";
                    }
                    file.close();
            }
    
            //cells_to_divide.resize(NC+1);
            for (cii=cellInventoryPtr->cellInventoryBegin(); cii!=cellInventoryPtr->cellInventoryEnd(); ++cii){
                cell=cellInventoryPtr->getCell(cii);

                if (validCTypes[cell->type]){
                    d=cellGrowthControlDataAccessor.get(cell->extraAttribPtr);

                    if (! grow(cell)) Nshrink++;            // Increase-decrease cell biomass
                    divide_mark(cell);     // Mark for division, if satisfies conditions
                    if (print_statisticsFrequency>0 && !(currentStep % print_statisticsFrequency)){
                        cellVolume+= cell->volume;
                        cellTargetVolume+= cell->targetVolume;
                    }
                    cellNumber++;
                    accMut+=d->nMut; 
                }
            }
            divide();
            
            // Remove cells with target volume = 0: 
            //// 1. create list of cells to be eliminated
            for (cii=cellInventoryPtr->cellInventoryBegin(); cii!=cellInventoryPtr->cellInventoryEnd(); ++cii){
                cell=cellInventoryPtr->getCell(cii);
                if (cell->targetVolume <= 0 && validCTypes[cell->type]){
                    cells_to_eliminate.push_back(cell);
                    Ndeath++;
                }
            }
            
            //// 2. Remove cells from the list
            for (it=cells_to_eliminate.begin(); it<cells_to_eliminate.end(); it++){
                cell=(*it);
                // Go through the pixels: 
                std::vector<Point3D> pt;
                std::vector<Point3D>::iterator itr;
                ptAccessorPtr=pixelTrackerPlugin->getPixelTrackerAccessorPtr();
    
                std::set<PixelTrackerData> & pixSetRef=ptAccessorPtr->get(cell->extraAttribPtr)->pixelSet;
    
                
                for (set<PixelTrackerData>::iterator sitr=pixSetRef.begin(); sitr!=pixSetRef.end(); ++sitr){
                    pt.push_back(sitr->pixel);
                }
    
                for (itr=pt.begin(); itr<pt.end(); itr++){
                    cellFieldG->set(*itr,0);
                };
                potts->runSteppers();
            }
            
            if (print_statisticsFrequency>0 && !(currentStep % print_statisticsFrequency) && cellNumber>0 ){
                Point3D d=potts->getCellFieldG()->getDim();
                
                std::cerr << "CellGrowthControlStatistics: " << currentStep << " ";
                if (print_cellVolumes){
                    std::cerr << cellVolume << " ";
                    std::cerr << cellTargetVolume << " ";
                    std::cerr << d.x*d.y*d.z << " ";
                }
                if (print_cellNumbers){
                    std::cerr << cellNumber << " ";
                    std::cerr << Ndiv << " " ;
                    std::cerr << Ndeath << " ";
                    std::cerr << Nmut << " ";
                    std::cerr << accMut << " ";
                }
                std::cerr << "\n";
                Ndiv=0;
                Ndeath=0;
                Nshrink=0;
                Nmut=0;
            }
            std::vector<CellG*> empty;
            cells_to_eliminate=empty;

        }
}

void CellGrowthControl::finish(){}
std::string CellGrowthControl::toString(){return ("CellGrowthControl");}
bool CellGrowthControl::divide_mark(CellG *cell){
	bool sw=false;
	CellGrowthControlData *d;
	d=cellGrowthControlDataAccessor.get(cell->extraAttribPtr);

	/* CONDITIONS FOR DIVISION */

        sw=true;
        if (! (d->OKtoDivide)) 				sw=false;
        if (sw && !(pDiv(cell->volume,d->DV.value)))	sw=false;
	
	if (sw)	{
            cells_to_divide.push_back(cell);
	}

	return (sw);
}

bool CellGrowthControl::pDiv(double x, double m){
	double p,f,w;
	BasicRandomNumberGenerator *rand = BasicRandomNumberGenerator::getInstance();

	w=0.05*m;	// width of "size distribution"

	if ((x-m) < (-3 * w)) return false;	// too small, have to cut off
	if ((x-m) > ( 3 * w)) return true;	// too big, definitely divide
	f=0.5*(x-m)/sqrt(w*w + (x-m)*(x-m)) + 0.5;
	p=rand->getRatio();
	if (p < f) {
            return true;
	}
	else return false;
};

bool CellGrowthControl::divide(){
	bool sw=false;
	CellG *P,*C;
	CellInventory::cellInventoryIterator cii;
	CellGrowthControlData *d, *dc;
	std::vector<CellG*>::iterator it;
	MetabolismData *md;
        int MA;
		
	
	for (it=cells_to_divide.begin();
			it<cells_to_divide.end();
			it++){
                Ndiv++;
                P=(*it);
		d=cellGrowthControlDataAccessor.get(P->extraAttribPtr);
		mitosisSteppable->doDirectionalMitosisAlongMinorAxis(P);
                if (printAgeAtDivision){
                    std::cerr << "DivisionAge_of_Clone: " << d->cloneID << " " << d->age << "\n";
                }
                d->mothersAge=d->age;
                C=mitosisSteppable->childCell;

                DuplicateCellAttributes(P, C);
                dc=cellGrowthControlDataAccessor.get(C->extraAttribPtr);
                
		if (CM->Mutate(P)){
                    CM->cloneNumberMax++;
                    d->cloneID=CM->cloneNumberMax;
                    d->nMut++;
                    Nmut++;
                    if (printCloneData){
                        std::vector<std::string> pmVector;
                        pmVector.push_back("all");
                        std::cerr << "CloneData: " << CM->cloneNumberMax << " " << CM->getPrintableData(P, pmVector) << "\n";
                    }
                }
		if (CM->Mutate(C)){
                    CM->cloneNumberMax++;
                    dc->cloneID=CM->cloneNumberMax;
                    dc->nMut++;
                    Nmut++;
                    if (printCloneData){
                        std::vector<std::string> pmVector;
                        pmVector.push_back("all");
                        std::cerr << "CloneData: " << CM->cloneNumberMax << " " << CM->getPrintableData(C, pmVector) << "\n";
                    }
                }                    

		if (kill_daughter) {
			CM->ApoptoseCell(C);
		};
		
		if (save_phylogeny) {
			std::ofstream file(str.str().c_str(),ios::app);
			file << print_phylogeny(P,P) << "\n";
			file << print_phylogeny(C,P) << "\n";
			file.close();
		}
		sw=true;
	}
	std::vector<CellG*> empty;
	cells_to_divide=empty;
	return (sw);
}


std::string CellGrowthControl::print_phylogeny(CellG* P, CellG* parent){
	//similar to SaveData, but prints after every division, including the cell ID and generation number
	std::ostringstream R;
	CellGrowthControlData *d;
	
	
	d=cellGrowthControlDataAccessor.get(P->extraAttribPtr);
	
	R << d->TD << " ";
	R << CSTEP << " ";
	R << P->id << " ";
	R << parent->id << " ";
	R << (int)(P->type) << " ";
	R << P->volume << " ";
	R << CM->getPrintableData(P,DataV);
	
	return (R.str());
};


bool CellGrowthControl::DuplicateCellAttributes(CellG * parent, CellG * child){
        std::ostringstream ss;
	CellGrowthControlData *dp, *dc;
	dp=cellGrowthControlDataAccessor.get(parent->extraAttribPtr);
	dc=cellGrowthControlDataAccessor.get(child->extraAttribPtr);
	
        // construct cell lineage
        ss << parent->id << "-" << dp->cellLineage ; 
        dp->cellLineage=ss.str();
    
	// parent cell accounting

        dp->age=0;
	dp->TD++;
        parent->targetVolume /= 2;
        dp->TV /= 2;

	// child cell accounting
	dc->age=0;

	CM->CopyProperties(parent, child);
}

bool CellGrowthControl::grow(CellG *cell){
	bool sw=true;
        bool growth=false;
	CellGrowthControlData *d;
	double diff, cost, increment, decrement, decay, atp, pressureTerm, rosTerm;
	BasicRandomNumberGenerator *rand = BasicRandomNumberGenerator::getInstance();
	d=cellGrowthControlDataAccessor.get(cell->extraAttribPtr);
	
        // Cell grows older in each MCS:
	d->age++;
        
        // Indicators for output:
        d->intVol+=cell->volume;
        if (d->age % 10 == 0){
            d->increase=(double)d->intVol - (double)d->intVol2;
            d->intVol2=d->intVol;
            d->intVol=0;
        }
	
        
        //
        // ******
        // Here is the equation for growth
        // ******
        // 
        
        // ******
        // Volume increase from metabolic activity:
        atp= d->energyToUse.value * CM->getATPlevel(cell);    // energy produced this MCS; use only a part of the ATP
        increment= CF * atp * CM->MCSdt ;     // increase in biomass in one MCS (* dt)
        // ******
        
        // ******
        // Volume change due to pressure term:
        double sign;
        if (cell->volume > d->TV){
            // Stretch induced growth; should be through signalling, by increasing the number of GLUTs, for example
            // Here we do not model it.
            sign=0.0;
        } else {
            // Cells grow slower under compression
            sign=-1.0;
        }
        pressureTerm= d->PressureC.value * (cell->volume - d->TV)*(cell->volume - d->TV) * sign;
        // ******
        
        // ******
        // Volume change due to reactive oxygen species:
        double rosDamage, ros=CM->getROS(cell);
        if (d->ROSthr.value > ros) rosDamage=0;
        else rosDamage=ros-d->ROSthr.value;
        rosTerm= -1.0 * d->ROSsens.value * rosDamage;
        // ******
        
        
        // Change in target volume:
        double volChange=increment + pressureTerm + rosTerm ;
        
        
        // Conditions for growth:
        if (! (d->OKtoGrow)) sw=false;  // Cell signaling
        if (volChange < 0.0) sw=true;   // Allow cells to shrink even if they are not allowed to grow by signalling
        if (d->Shrink)       sw=false;  // If a cell is apoptotic, perform programmed shrinking
        
        if (sw){	// grow cell:
            d->growth=volChange;
            CM->setATPlevel(cell, CM->getATPlevel(cell)-atp);
        } else {
            if (d->Shrink){    // Shrink due to cell program, signalling, apoptosis
                d->growth= - 1.0 *  d->SR;
            } else {
                d->growth=0.0;
            }
	}
        d->TV+=d->growth;
        if ((d->growth) > 0) growth=true;
        diff=d->TV - cell->targetVolume;
        if (fabs(diff) > 1) {
            cell->targetVolume+=(int)(diff);
        }
        if (cell->targetVolume <0) {    // Cell has lost its biomass, apoptosis complete. Will be removed by turning to medium.
            cell->targetVolume=0;
            d->Shrink=true;
        };
        
        return (growth);
}


std::string CellGrowthControl::getCellLineageString (CellG * cell){
    std::ostringstream R;
    CellGrowthControlData *d;
    d=cellGrowthControlDataAccessor.get(cell->extraAttribPtr);
    
    R << d->cellLineage << " ";
    return R.str();
}

std::string CellGrowthControl::printData (CellG * cell){
	std::ostringstream R;
	CellGrowthControlData *d;
	d=cellGrowthControlDataAccessor.get(cell->extraAttribPtr);
	
	R << d->TV << " ";
	R << d->DV.value << " ";
	R << d->LV.value << " ";
	R << d->energyToUse.value << " ";
        R << d->age << " ";
        R << d->mothersAge << " ";
	R << d->TD << " ";
	R << d->MTD.value << " ";
        R << d->ROSsens.value << " ";
        R << d->ROSthr.value << " ";
        R << d->PressureC.value << " ";
        R << d->nMut << " ";
        R << d->cloneID << " ";
        R << d->growth << " ";

	return R.str();
};
std::string CellGrowthControl::printDataHeader (){
	std::ostringstream R;
	
        R << "CellGrowthControl-TV ";
	R << "CellGrowthControl-DV ";
        R << "CellGrowthControl-LV ";
	R << "CellGrowthControl-energyToUse ";
        R << "CellGrowthControl-age ";
        R << "CellGrowthControl-mothersAge ";
	R << "CellGrowthControl-TD ";
        R << "CellGrowthControl-MTD ";
        R << "CellGrowthControl-ROSsens ";
        R << "CellGrowthControl-ROSthr ";
        R << "CellGrowthControl-PressureC ";
        R << "CellGrowthControl-nMut ";
        R << "CellGrowthControl-CloneID ";
        R << "CellGrowthControl-growth ";
	
        
        return R.str();
};
