# Supplementary material for: Blood vessel tortuosity selects against evolution of aggressive tumor cells in confined tissue environments: A modeling approach
Source: PLoS Comput Biol. 2017 Jul 17;13(7):e1005635. doi: 10.1371/journal.pcbi.1005635 (PMC5536454; doi:10.1371/journal.pcbi.1005635)
Supplement: S1 File — Simulations were run using a CompuCell3D installation available from the Indiana University Bloomington and the Biocomplexity Institute (www.compucell3d.org) [39]. Parameters for the simulations are set in XML scripts (simulation.xml). Simulations require initial configuration files for cells and diffusible concentration fields (PIFtemplate.pif, FieldGLUtemplate.txt, FieldOXYtemplate.txt) specified in the XML file, and a set of customized plugins (called ‘steppables’ and ‘plugins’) to be installed in the CompuCell3D ‘DeveloperZone’. Simulation outputs are a set of files for each sampling time point that contain cell-based information (values of mutating parameters and other cell-level indicators), concentration field data, and cell configuration data. (ZIP) [file pcbi.1005635.s004.zip › code/CC3DDeveloperZone/CellGrowthControl/CellGrowthControlData.h]

/*************************************************************************
*    CompuCell - A software framework for multimodel simulations of     *
* biocomplexity problems Copyright (C) 2003 University of Notre Dame,   *
*                             Indiana                                   *
*                                                                       *
* This program is free software; IF YOU AGREE TO CITE USE OF CompuCell  *
*  IN ALL RELATED RESEARCH PUBLICATIONS according to the terms of the   *
*  CompuCell GNU General Public License RIDER you can redistribute it   *
* and/or modify it under the terms of the GNU General Public License as *
*  published by the Free Software Foundation; either version 2 of the   *
*         License, or (at your option) any later version.               *
*                                                                       *
* This program is distributed in the hope that it will be useful, but   *
*      WITHOUT ANY WARRANTY; without even the implied warranty of       *
*  MERCHANTABILITY or FITNESS FOR A PARTICULAR PURPOSE.  See the GNU    *
*             General Public License for more details.                  *
*                                                                       *
*  You should have received a copy of the GNU General Public License    *
*     along with this program; if not, write to the Free Software       *
*      Foundation, Inc., 675 Mass Ave, Cambridge, MA 02139, USA.        *
*************************************************************************/

#ifndef CELLGROWTHCONTROLDATA_H
#define CELLGROWTHCONTROLDATA_H

#ifndef CELLMANAGEMENTDATA_H
#include "../CellManagement/CellManagementData.h"
#endif

namespace CompuCell3D {
	class MutableParameterD;
	class CellGrowthControlData
	{
	public:
		double SR;	// shrink rate per MCS
		double TV;	// theoretical target volume; the actual target volume has to be integer to avoid the 
                                // interference of volume constraint and [membrane ruffling and/or cell motility]. 
		MutableParameterD DV;	// The doubling volume of the cell
		MutableParameterD LV; 	// lambda volume, inverse compressibility
		MutableParameterD ROSsens;      // sensitivity to ROS
                MutableParameterD ROSthr;       // minimum threshold of ROS that causes damage
		bool OKtoDivide;
		bool OKtoGrow;
		bool Shrink;
		int age;	// the age of the cell (time since last division in MCS)
                int mothersAge; // age of mother at divison
                std::string cellLineage;        // "-" separated list of the ancestors' cell IDs
		int TD;		// the number of times the cell has divided
                int nMut;       // the number of mutations accumulated in this cell lineage
		MutableParameterI MTD;	// the max. number of divisions
                double growth;  // the increase in target volume of a cell in the current MCS
                int prevVol;    // the actual volume of the cell in the previous MCS
                int intVol;     // actual cell volume integrated over time
                int intVol2;    // same, but another counter to calculate difference
                double increase;       // the increase in actual volume of the cell in the MCS
                MutableParameterD PressureC;       // coefficient of pressure in growth equation
                unsigned long cloneID;  // the ID of this particular phenotype
                MutableParameterD energyToUse;     // the ratio of ATP to use for growth
	
		// operators:
		CellGrowthControlData & operator= ( CellGrowthControlData &rhs){
			if (this != &rhs){
                            SR=rhs.SR;    
                            TV=rhs.TV;
                            DV=rhs.DV;
                            LV=rhs.LV;
                            ROSsens=rhs.ROSsens;
                            ROSthr=rhs.ROSthr;
                            OKtoDivide=rhs.OKtoDivide;
                            OKtoGrow=rhs.OKtoGrow;
                            Shrink=rhs.Shrink;
                            age=rhs.age;
                            mothersAge=rhs.mothersAge;
                            cellLineage=rhs.cellLineage;
                            TD=rhs.TD;
                            nMut=rhs.nMut;
                            MTD=rhs.MTD;
                            growth=rhs.growth;
                            prevVol=rhs.prevVol;
                            intVol=rhs.intVol;
                            intVol2=rhs.intVol2;
                            increase=rhs.increase;
                            PressureC=rhs.PressureC;
                            cloneID=rhs.cloneID;
                            energyToUse=rhs.energyToUse;
			};
			return *this;
		};
                
                double getXMLD (CC3DXMLElement *X, std::string name) {
                    CC3DXMLElement *Y;
                    Y=X->getFirstElement(name);
                    if (Y) return (Y->getDouble());
                    else return (0);
		};

		void readFromXML (CC3DXMLElement *X){
                    CC3DXMLElement *Y;
                    
                    SR=getXMLD(X, "ShrinkRate");
                    TV=getXMLD(X, "TargetVolume");
                    
                    
                    Y=X->getFirstElement("energyToUse");
                    if (Y) energyToUse.readFromXML(Y);
                    Y=X->getFirstElement("DoublingVolume");
                    if (Y) DV.readFromXML(Y);
                    Y=X->getFirstElement("LambdaVolume");
                    if (Y) LV.readFromXML(Y);
                    Y=X->getFirstElement("MaxDivisions");
                    if (Y) MTD.readFromXML(Y);
                    Y=X->getFirstElement("ROSsensitivity");
                    if (Y) ROSsens.readFromXML(Y);
                    Y=X->getFirstElement("ROSthreshold");
                    if (Y) ROSthr.readFromXML(Y);
                    Y=X->getFirstElement("PressureCoefficient");
                    if (Y) PressureC.readFromXML(Y);
                };
	};
}
#endif
