# Supplementary material for: Blood vessel tortuosity selects against evolution of aggressive tumor cells in confined tissue environments: A modeling approach
Source: PLoS Comput Biol. 2017 Jul 17;13(7):e1005635. doi: 10.1371/journal.pcbi.1005635 (PMC5536454; doi:10.1371/journal.pcbi.1005635)
Supplement: S1 File — Simulations were run using a CompuCell3D installation available from the Indiana University Bloomington and the Biocomplexity Institute (www.compucell3d.org) [39]. Parameters for the simulations are set in XML scripts (simulation.xml). Simulations require initial configuration files for cells and diffusible concentration fields (PIFtemplate.pif, FieldGLUtemplate.txt, FieldOXYtemplate.txt) specified in the XML file, and a set of customized plugins (called ‘steppables’ and ‘plugins’) to be installed in the CompuCell3D ‘DeveloperZone’. Simulation outputs are a set of files for each sampling time point that contain cell-based information (values of mutating parameters and other cell-level indicators), concentration field data, and cell configuration data. (ZIP) [file pcbi.1005635.s004.zip › code/CC3DDeveloperZone/CellGrowthControl/README.txt]

============
Description
============
This steppable handles cell growth, division, and related lineage tracing. 
Place here a shortcut (link) to the Mitosis directory within CompuCell3D steppables directory ([source]/core/CompuCell3D/steppables/Mitosis).

============
Usage
============
Use through .xml as: 

<Steppable Type="CellGrowthControl" Frequency="1">
        <ValidForCellTypes>1</ValidForCellTypes>
        <ConversionFactor>1</ConversionFactor>
        <energyToUse value="1.0">
            <Pmut>0.0</Pmut>
            <mode>diffusive</mode>
            <scale>linear</scale>
            <stepsize>0.001</stepsize>
            <min>0.0</min>
            <max>1</max>
        </energyToUse>
        <PressureCoefficient value="0.01">
            <Pmut>0.0</Pmut>
            <mode>diffusive</mode>
            <scale>linear</scale>
            <stepsize>0.1</stepsize>
            <min>0</min>
            <max>100</max>
        </PressureCoefficient>
        <ShrinkRate>5e0</ShrinkRate>
        <ROSsensitivity value="1">
            <Pmut>0.0</Pmut>
            <mode>diffusive</mode>
            <scale>linear</scale>
            <stepsize>1</stepsize>
            <min>0</min>
            <max>100</max>
        </ROSsensitivity>
        <ROSthreshold value="0">
            <Pmut>0.0</Pmut>
            <mode>diffusive</mode>
            <scale>linear</scale>
            <stepsize>1</stepsize>
            <min>0</min>
            <max>100</max>
        </ROSthreshold>
        <TargetVolume>25</TargetVolume>
        <DoublingVolume value="50">
            <Pmut>0.2</Pmut>
            <mode>diffusive</mode>
            <scale>linear</scale>
            <stepsize>1</stepsize>
            <min>10</min>
            <max>200</max>
        </DoublingVolume>
        <LambdaVolume value="1">
            <Pmut>0.2</Pmut>
            <mode>diffusive</mode>
            <scale>linear</scale>
            <stepsize>0.1</stepsize>
            <min>0</min>
            <max>20</max>
        </LambdaVolume>
        <MaxDivisions value="-1">
            <Pmut>0</Pmut>
            <mode>diffusive</mode>
            <scale>linear</scale>
            <stepsize>100</stepsize>
            <min>-1</min>
            <max>-1</max>
        </MaxDivisions>
        <InitRandomVolume/>
        <print_statistics>
            <frequency>100</frequency>
            <cellVolumes/>
            <cellTargetVolumes/>
            <cellNumbers/>
        </print_statistics>
</Steppable>
