# Supplementary material for: Blood vessel tortuosity selects against evolution of aggressive tumor cells in confined tissue environments: A modeling approach
Source: PLoS Comput Biol. 2017 Jul 17;13(7):e1005635. doi: 10.1371/journal.pcbi.1005635 (PMC5536454; doi:10.1371/journal.pcbi.1005635)
Supplement: S1 File — Simulations were run using a CompuCell3D installation available from the Indiana University Bloomington and the Biocomplexity Institute (www.compucell3d.org) [39]. Parameters for the simulations are set in XML scripts (simulation.xml). Simulations require initial configuration files for cells and diffusible concentration fields (PIFtemplate.pif, FieldGLUtemplate.txt, FieldOXYtemplate.txt) specified in the XML file, and a set of customized plugins (called ‘steppables’ and ‘plugins’) to be installed in the CompuCell3D ‘DeveloperZone’. Simulation outputs are a set of files for each sampling time point that contain cell-based information (values of mutating parameters and other cell-level indicators), concentration field data, and cell configuration data. (ZIP) [file pcbi.1005635.s004.zip › code/CC3DDeveloperZone/CellGrowthControl/CellGrowthControl.h]

/*************************************************************************
*    CompuCell - A software framework for multimodel simulations of     *
* biocomplexity problems Copyright (C) 2003 University of Notre Dame,   *
*                             Indiana                                   *
*                                                                       *
* This program is free software; IF YOU AGREE TO CITE USE OF CompuCell  *
*  IN ALL RELATED RESEARCH PUBLICATIONS according to the terms of the   *
*  CompuCell GNU General Public License RIDER you can redistribute it   *
* and/or modify it under the terms of the GNU General Public License as *
*  published by the Free Software Foundation; either version 2 of the   *
*         License, or (at your option) any later version.               *
*                                                                       *
* This program is distributed in the hope that it will be useful, but   *
*      WITHOUT ANY WARRANTY; without even the implied warranty of       *
*  MERCHANTABILITY or FITNESS FOR A PARTICULAR PURPOSE.  See the GNU    *
*             General Public License for more details.                  *
*                                                                       *
*  You should have received a copy of the GNU General Public License    *
*     along with this program; if not, write to the Free Software       *
*      Foundation, Inc., 675 Mass Ave, Cambridge, MA 02139, USA.        *
*************************************************************************/

#ifndef CELLGROWTHCONTROL_H
#define CELLGROWTHCONTROL_H

#include <CompuCell3D/Steppable.h>
#include <CompuCell3D/Potts3D/Cell.h>
#include <CompuCell3D/Potts3D/Potts3D.h>
#include <CompuCell3D/plugins/PixelTracker/PixelTrackerPlugin.h>
//#include <CompuCell3D/steppables/Mitosis/MitosisSteppable.h>
#include "Mitosis/MitosisSteppable.h"


#include "CellGrowthControlData.h"
#include "../CellManagement/CellManagement.h"

#include <BasicUtils/BasicClassAccessor.h>

template <typename Y> class BasicClassAccessor;
namespace CompuCell3D {
	class Potts3D;
	class CellInventory;
	class CellG;
	class PixelTrackerPlugin;
	class MitosisSteppable;
	class CellManagement;

	class CellGrowthControl;
	class CellGrowthControlData;

	class CellGrowthControl : public Steppable
	{
		Potts3D *potts;
		Simulator * sim;
		CellInventory *cellInventoryPtr;

		std::vector<CellG*> cells_to_divide;
                std::vector<CellG*> cells_to_eliminate;
		int NC,td,numDigits,CSTEP,Ndiv,Ndeath,Nshrink, Nmut;
		std::map <unsigned char, bool> validCTypes;
		bool PlotGrowingCells;
		bool kill_daughter;
		bool save_phylogeny;
                bool print_cellVolumes, print_cellTargetVolumes, printCloneData, printAgeAtDivision, print_cellNumbers;
		int print_statisticsFrequency;
                unsigned char typeID1;
		std::ostringstream str;
		std::string BASENAME;
		std::vector<std::string> DataV;
		WatchableField3D<CellG *> *cellFieldG;
		BasicClassAccessor <PixelTracker> *ptAccessorPtr;
		PixelTrackerPlugin *pixelTrackerPlugin;
                
                double CF;	// conversion factor: unit of biomass / unit of energy


	public:
		CellGrowthControl(){};
		virtual ~CellGrowthControl(){};
                CellGrowthControlData initPM;
		bool setPotts(Potts3D *potts){ return (this->potts=potts);};
		bool initRandomVolume;
		
		
		// Local functions
		bool divide ();
		bool divide_mark (CellG* cell);
		bool DuplicateCellAttributes(CellG* parent, CellG* child);
		bool grow (CellG* cell);
		bool pDiv (double x, double m);
		std::string printData(CellG * cell);
		std::string printDataHeader();
		std::string print_phylogeny(CellG* P, CellG* parentCell);
                std::string getCellLineageString (CellG * cell);
		
		
		// Connections to other modules
		BasicClassAccessor <CellGrowthControlData>cellGrowthControlDataAccessor;
		CellManagement *CM;
		MitosisSteppable *mitosisSteppable;
		

		// SimObject interface
		virtual void init(Simulator *_simulator,CC3DXMLElement *_xmlData=0);
		virtual void extraInit(Simulator *simulator);
		virtual std::string toString();
		// Steppable interface
		virtual void start();
		virtual void step(const unsigned int currentStep);
		virtual void finish();
	};
}

#endif
