# Supplementary material for: Blood vessel tortuosity selects against evolution of aggressive tumor cells in confined tissue environments: A modeling approach
Source: PLoS Comput Biol. 2017 Jul 17;13(7):e1005635. doi: 10.1371/journal.pcbi.1005635 (PMC5536454; doi:10.1371/journal.pcbi.1005635)
Supplement: S1 File — Simulations were run using a CompuCell3D installation available from the Indiana University Bloomington and the Biocomplexity Institute (www.compucell3d.org) [39]. Parameters for the simulations are set in XML scripts (simulation.xml). Simulations require initial configuration files for cells and diffusible concentration fields (PIFtemplate.pif, FieldGLUtemplate.txt, FieldOXYtemplate.txt) specified in the XML file, and a set of customized plugins (called ‘steppables’ and ‘plugins’) to be installed in the CompuCell3D ‘DeveloperZone’. Simulation outputs are a set of files for each sampling time point that contain cell-based information (values of mutating parameters and other cell-level indicators), concentration field data, and cell configuration data. (ZIP) [file pcbi.1005635.s004.zip › code/CC3DDeveloperZone/CellSignaling/README.txt]

============
Description
============
This steppable controls cell signaling functions related to controling cell growth, division, or survival, including normal cell turnover. 

============
Usage
============
Use through .xml as: 

<Steppable Type="CellSignaling" Frequency="1">
        <MinMediumContactForGrowth value="0">
            <Pmut>0.0</Pmut>
            <mode>diffusive</mode>
            <scale>linear</scale>
            <stepsize>1</stepsize>
            <min>0</min>
            <max>20</max>
        </MinMediumContactForGrowth>
        <RandomCellDeath>1e-3</RandomCellDeath> <!-- Basic cell turnover rate -->
        <RandomCellDeathIncrease>0</RandomCellDeathIncrease> <!-- Increase in death rate, used when cells are dividing fast -->
        <RandomCellDeathK>2.0</RandomCellDeathK> <!-- Rate of growth above which the probability of killing a cell is higher -->
        <minCellSize>5</minCellSize>
</Steppable>
