# Supplementary material for: Blood vessel tortuosity selects against evolution of aggressive tumor cells in confined tissue environments: A modeling approach
Source: PLoS Comput Biol. 2017 Jul 17;13(7):e1005635. doi: 10.1371/journal.pcbi.1005635 (PMC5536454; doi:10.1371/journal.pcbi.1005635)
Supplement: S1 File — Simulations were run using a CompuCell3D installation available from the Indiana University Bloomington and the Biocomplexity Institute (www.compucell3d.org) [39]. Parameters for the simulations are set in XML scripts (simulation.xml). Simulations require initial configuration files for cells and diffusible concentration fields (PIFtemplate.pif, FieldGLUtemplate.txt, FieldOXYtemplate.txt) specified in the XML file, and a set of customized plugins (called ‘steppables’ and ‘plugins’) to be installed in the CompuCell3D ‘DeveloperZone’. Simulation outputs are a set of files for each sampling time point that contain cell-based information (values of mutating parameters and other cell-level indicators), concentration field data, and cell configuration data. (ZIP) [file pcbi.1005635.s004.zip › code/CC3DDeveloperZone/CellSignaling/CellSignalingData.h]

/*************************************************************************
*    CompuCell - A software framework for multimodel simulations of     *
* biocomplexity problems Copyright (C) 2003 University of Notre Dame,   *
*                             Indiana                                   *
*                                                                       *
* This program is free software; IF YOU AGREE TO CITE USE OF CompuCell  *
*  IN ALL RELATED RESEARCH PUBLICATIONS according to the terms of the   *
*  CompuCell GNU General Public License RIDER you can redistribute it   *
* and/or modify it under the terms of the GNU General Public License as *
*  published by the Free Software Foundation; either version 2 of the   *
*         License, or (at your option) any later version.               *
*                                                                       *
* This program is distributed in the hope that it will be useful, but   *
*      WITHOUT ANY WARRANTY; without even the implied warranty of       *
*  MERCHANTABILITY or FITNESS FOR A PARTICULAR PURPOSE.  See the GNU    *
*             General Public License for more details.                  *
*                                                                       *
*  You should have received a copy of the GNU General Public License    *
*     along with this program; if not, write to the Free Software       *
*      Foundation, Inc., 675 Mass Ave, Cambridge, MA 02139, USA.        *
*************************************************************************/
#ifndef CELLSIGNALINGDATA_H
#define CELLSIGNALINGDATA_H

#ifndef CELLMANAGEMENTDATA_H
#include "../CellManagement/CellManagementData.h"
#endif

namespace CompuCell3D {
	class MutableParameterI;
	class CellSignalingData
	{
	public:
		int mediumNeigh;	// the number of pixels adjacent 
					// to medium
		int NcellNeighs;	// the number of (cell) neighbors
		MutableParameterI contact1;	
					// the minimum number of contact 
					// sites with the medium needed for
					// the cell to grow
		double RCD;		// random cell death probability
                double RCDSensitivityIncrease;  // if cell grows fast, its 
                                                // probability of dieing will 
                                                // increase with this amount
                double RCDK;            // the threshold growth rate where 
                                        // random cell death increases
		bool SetShrink;		// set cell to shrink and die
		int minCellSize;	// cell smaller than this value
					// shrink and die

		
		
		CellSignalingData(): 
			mediumNeigh(0), 
			NcellNeighs(0),
			RCD(0),
			SetShrink(false),
			minCellSize(0)
		{};
		~CellSignalingData(){};

		// operators
		CellSignalingData & operator= (CellSignalingData &rhs){
			if (this != &rhs){
				mediumNeigh=rhs.mediumNeigh;
				NcellNeighs=rhs.NcellNeighs;
				contact1=rhs.contact1;
				RCD=rhs.RCD;
                                RCDK=rhs.RCDK;
                                RCDSensitivityIncrease=rhs.RCDSensitivityIncrease; 
				SetShrink=rhs.SetShrink;
				minCellSize=rhs.minCellSize;
			};
			return *this;
		};

	};
};
#endif
