# Supplementary material for: Blood vessel tortuosity selects against evolution of aggressive tumor cells in confined tissue environments: A modeling approach
Source: PLoS Comput Biol. 2017 Jul 17;13(7):e1005635. doi: 10.1371/journal.pcbi.1005635 (PMC5536454; doi:10.1371/journal.pcbi.1005635)
Supplement: S1 File — Simulations were run using a CompuCell3D installation available from the Indiana University Bloomington and the Biocomplexity Institute (www.compucell3d.org) [39]. Parameters for the simulations are set in XML scripts (simulation.xml). Simulations require initial configuration files for cells and diffusible concentration fields (PIFtemplate.pif, FieldGLUtemplate.txt, FieldOXYtemplate.txt) specified in the XML file, and a set of customized plugins (called ‘steppables’ and ‘plugins’) to be installed in the CompuCell3D ‘DeveloperZone’. Simulation outputs are a set of files for each sampling time point that contain cell-based information (values of mutating parameters and other cell-level indicators), concentration field data, and cell configuration data. (ZIP) [file pcbi.1005635.s004.zip › code/CC3DDeveloperZone/CellSignaling/CellSignaling.cpp]

/*************************************************************************
*    CompuCell - A software framework for multimodel simulations of     *
* biocomplexity problems Copyright (C) 2003 University of Notre Dame,   *
*                             Indiana                                   *
*                                                                       *
* This program is free software; IF YOU AGREE TO CITE USE OF CompuCell  *
*  IN ALL RELATED RESEARCH PUBLICATIONS according to the terms of the   *
*  CompuCell GNU General Public License RIDER you can redistribute it   *
* and/or modify it under the terms of the GNU General Public License as *
*  published by the Free Software Foundation; either version 2 of the   *
*         License, or (at your option) any later version.               *
*                                                                       *
* This program is distributed in the hope that it will be useful, but   *
*      WITHOUT ANY WARRANTY; without even the implied warranty of       *
*  MERCHANTABILITY or FITNESS FOR A PARTICULAR PURPOSE.  See the GNU    *
*             General Public License for more details.                  *
*                                                                       *
*  You should have received a copy of the GNU General Public License    *
*     along with this program; if not, write to the Free Software       *
*      Foundation, Inc., 675 Mass Ave, Cambridge, MA 02139, USA.        *
*************************************************************************/
#include <CompuCell3D/Potts3D/CellInventory.h>
#include <CompuCell3D/Automaton/Automaton.h>

#include <CompuCell3D/Simulator.h>
#include <CompuCell3D/Potts3D/Cell.h>
#include <CompuCell3D/Potts3D/Potts3D.h>
#include <Utils/Coordinates3D.h>
#include <CompuCell3D/plugins/NeighborTracker/NeighborTrackerPlugin.h>
#include <set>

#include "../CellManagement/CellManagement.h"
#include "CellSignaling.h"


using namespace CompuCell3D;

void CellSignaling::init(Simulator *_simulator, CC3DXMLElement *_xmlData){
	sim=_simulator;
	potts=_simulator->getPotts();
	cellInventoryPtr=&potts->getCellInventory();
	CC3DXMLElement *X;

	BasicClassAccessorBase * cellSignalingDataAccessorPtr=
		&cellSignalingDataAccessor;
	potts->getCellFactoryGroupPtr()->registerClass
		(cellSignalingDataAccessorPtr);

	X=_xmlData->getFirstElement("MinMediumContactForGrowth");
	if (X) contact1MutPM=initPM.contact1.readFromXML(X);
	X=_xmlData->getFirstElement("RandomCellDeath");
	if (X) initPM.RCD=X->getDouble();
	X=_xmlData->getFirstElement("RandomCellDeathK");
	if (X) initPM.RCDK=X->getDouble();
        else initPM.RCDK=1.0;
        X=_xmlData->getFirstElement("RandomCellDeathIncrease");
	if (X) initPM.RCDSensitivityIncrease=X->getDouble();
        else initPM.RCDSensitivityIncrease=0.0;
	X=_xmlData->getFirstElement("minCellSize");
	if (X) initPM.minCellSize=X->getInt();
};

void CellSignaling::extraInit(Simulator *simulator){
	bool registered;

	std::cerr << ", extraInit for: " << toString() << "\n";
	NeighborTrackerPlugin * neighborTrackerPluginPtr=
		(NeighborTrackerPlugin*)(Simulator::pluginManager.get
		("NeighborTracker", &registered));
	neighborTrackerAccessorPtr=
		neighborTrackerPluginPtr->getNeighborTrackerAccessorPtr();

	CM=(CellManagement*)Simulator::steppableManager.get
			("CellManagement",&registered);
};

void CellSignaling::start(){
	CellG* cell;
	CellInventory::cellInventoryIterator cii;
	CellSignalingData *csd;

    
        // Initializing CellSignalingData for each cell:
        for (cii=cellInventoryPtr->cellInventoryBegin();
                cii!=cellInventoryPtr->cellInventoryEnd();
                ++cii){
            cell=cellInventoryPtr->getCell(cii);
            csd=cellSignalingDataAccessor.get(cell->extraAttribPtr);
            (*csd)=initPM;
            if (contact1MutPM) {
                    CM->registerMutableParameter
                    (cell, "CS.CONTACT1", "int");
            };
        }
        
};

void CellSignaling::step(const unsigned int currentStep){
	CellG* cell;
	CellInventory::cellInventoryIterator cii;

	if (! CM->wait_for_static_fields){
            for (cii=cellInventoryPtr->cellInventoryBegin();
                            cii!=cellInventoryPtr->cellInventoryEnd();
                            ++cii){
                    cell=cellInventoryPtr->getCell(cii);
    
                    getEnvironmentalSignals(cell);
                    getInternalSignals(cell);
                    iterateSignaling(cell);
            };
        }
};

void CellSignaling::finish(){};
std::string CellSignaling::toString(){return "CellSignaling";}
bool CellSignaling::getEnvironmentalSignals(CellG *cell){
	CellSignalingData *csd;
	csd=cellSignalingDataAccessor.get(cell->extraAttribPtr);
	NeighborTracker *neighborTracker=neighborTrackerAccessorPtr->get
		(cell->extraAttribPtr);
	std::set<NeighborSurfaceData>::iterator neighborItr;
	CellG * neighbor;
	int s=0,n=0;

	// update neighbor relations
	csd->mediumNeigh=0;
	csd->NcellNeighs=0;
	for(neighborItr = neighborTracker->cellNeighbors.begin() ; 
			neighborItr != neighborTracker->cellNeighbors.end() ; 
			++neighborItr){
		neighbor = neighborItr->neighborAddress;
		s=(int)neighborItr->commonSurfaceArea;
		if (!neighbor) csd->mediumNeigh=s;	//medium contact length
		else n++;
	};
	csd->NcellNeighs=n;				//number of neighbors

	// field values should be monitored here also, but maybe 
	// the metabolic-type fields can stay in Metabolism
};

bool CellSignaling::getInternalSignals(CellG *cell){
	BasicRandomNumberGenerator *rand =
		BasicRandomNumberGenerator::getInstance();
	CellSignalingData *csd;
	csd=cellSignalingDataAccessor.get(cell->extraAttribPtr);

        //
        // Cell death modes:
        //
        
        // cell death is proportional to cell growth / increase / synthesis:
        double p=csd->RCD;    
        double d=csd->RCDSensitivityIncrease;
        double g=CM->getCellGrowthControlData(cell)->growth;
        double k=csd->RCDK;
        double Pdeath;
            
        if (g>0) Pdeath=growthLethalityFunction(p,d,g,k);
        else Pdeath=p;
        
        if ( Pdeath > rand->getRatio()){
            csd->SetShrink=true;
        }
	

	// Cells are allowed to divide limited times
	if ((CM->getCellGrowthControlData(cell)->TD >= CM->getCellGrowthControlData(cell)->MTD.value) && 
            (CM->getCellGrowthControlData(cell)->MTD.value != -1)) {
                CM->turnOffDivision(cell);
                std::cerr << "Turn off division: " << CM->getCellGrowthControlData(cell)->MTD.value << "\n";
        }
	

	// Cells smaller than minCellSize should shrink and die
	if (cell->volume < csd->minCellSize) {
            csd->SetShrink=true;
	};

};

bool CellSignaling::iterateSignaling(CellG *cell){
	CellSignalingData *csd;
	csd=cellSignalingDataAccessor.get(cell->extraAttribPtr);

	if (   (csd->mediumNeigh < csd->contact1.value) 
            || (! CM->getCellGrowthControlData(cell)->OKtoDivide) ){

		CM->turnOffGrowth(cell);
		//CM->turnOffMetabolism(cell);
	} else {
		CM->turnOnGrowth(cell);
		//CM->turnOnMetabolism(cell);
	};

	if (csd->SetShrink) CM->ApoptoseCell(cell);
};

double CellSignaling::growthLethalityFunction(double p, double d, double g, double k){
    double r=0;
        
    // Hill function:
    double n=2, gn=pow(g,n), kn=pow(k,n);
    if ((kn+gn)>0){
        r =  p + d * gn / (kn + gn);
    } else {
        r = p ;
    }
    return r;
};

std::string CellSignaling::printData(CellG * cell){
	std::ostringstream R;
	CellSignalingData * d;
	d=cellSignalingDataAccessor.get(cell->extraAttribPtr);

	R << d->mediumNeigh << " ";
	R << d->NcellNeighs << " ";
	R << d->contact1.value << " ";
	R << (int)(d->SetShrink) << " ";

	return R.str();
};

std::string CellSignaling::printDataHeader(){
	std::ostringstream R;

	R << "CellSignaling-MediumContact ";
	R << "CellSignaling-Neighbors ";
	R << "CellSignaling-MinMediumContact ";
	R << "CellSignaling-SetShrink ";

	return R.str();
};
