# Supplementary material for: Blood vessel tortuosity selects against evolution of aggressive tumor cells in confined tissue environments: A modeling approach
Source: PLoS Comput Biol. 2017 Jul 17;13(7):e1005635. doi: 10.1371/journal.pcbi.1005635 (PMC5536454; doi:10.1371/journal.pcbi.1005635)
Supplement: S1 File — Simulations were run using a CompuCell3D installation available from the Indiana University Bloomington and the Biocomplexity Institute (www.compucell3d.org) [39]. Parameters for the simulations are set in XML scripts (simulation.xml). Simulations require initial configuration files for cells and diffusible concentration fields (PIFtemplate.pif, FieldGLUtemplate.txt, FieldOXYtemplate.txt) specified in the XML file, and a set of customized plugins (called ‘steppables’ and ‘plugins’) to be installed in the CompuCell3D ‘DeveloperZone’. Simulation outputs are a set of files for each sampling time point that contain cell-based information (values of mutating parameters and other cell-level indicators), concentration field data, and cell configuration data. (ZIP) [file pcbi.1005635.s004.zip › code/CC3DDeveloperZone/SecretionCopy/FieldSecretorCopy.h]

/************************************************************************
*    CompuCell - A software framework for multimodel simulations of     *
* biocomplexity problems Copyright (C) 2003 University of Notre Dame,   *
*                             Indiana                                   *
*                                                                       *
* This program is free software; IF YOU AGREE TO CITE USE OF CompuCell  *
*  IN ALL RELATED RESEARCH PUBLICATIONS according to the terms of the   *
*  CompuCell GNU General Public License RIDER you can redistribute it   *
* and/or modify it under the terms of the GNU General Public License as *
*  published by the Free Software Foundation; either version 2 of the   *
*         License, or (at your option) any later version.               *
*                                                                       *
* This program is distributed in the hope that it will be useful, but   *
*      WITHOUT ANY WARRANTY; without even the implied warranty of       *
*  MERCHANTABILITY or FITNESS FOR A PARTICULAR PURPOSE.  See the GNU    *
*             General Public License for more details.                  *
*                                                                       *
*  You should have received a copy of the GNU General Public License    *
*     along with this program; if not, write to the Free Software       *
*      Foundation, Inc., 675 Mass Ave, Cambridge, MA 02139, USA.        *
*************************************************************************/


#ifndef FIELDSECRETORCOPY_H
#define FIELDSECRETORCOPY_H


#include <CompuCell3D/Field3D/Dim3D.h>

#include <cmath>
#include <string>
#include <vector>
#include "SecretionCopyDLLSpecifier.h"


namespace CompuCell3D {

	class CellG;
	class Simulator;
	class BoundaryStrategy;
	class BoundaryPixelTrackerPlugin;
	class PixelTrackerPlugin;


	template <typename Y> class WatchableField3D;
	template <typename Y> class Field3D;

	class SECRETIONCOPY_EXPORT FieldSecretorCopyPixelData{
	public:
		FieldSecretorCopyPixelData(){
			pixel=Point3D();
		}
		FieldSecretorCopyPixelData(Point3D _pixel)
			:pixel(_pixel)

		{}

		///have to define < operator if using a class in the set and no < operator is defined for this class
		bool operator<(const FieldSecretorCopyPixelData & _rhs) const{
			return pixel.x < _rhs.pixel.x || (!(_rhs.pixel.x < pixel.x)&& pixel.y < _rhs.pixel.y)
				||(!(_rhs.pixel.x < pixel.x)&& !(_rhs.pixel.y <pixel.y )&& pixel.z < _rhs.pixel.z);
		}

		bool operator==(const FieldSecretorCopyPixelData & _rhs)const{
			return pixel==_rhs.pixel;
		}

		///members
		Point3D pixel;


	};

	class SECRETIONCOPY_EXPORT  FieldSecretorCopy{
	private:
		double round(double d)
		{
			return floor(d + 0.5);
		}

	public:

		FieldSecretorCopy();
		~FieldSecretorCopy();
		Field3D<float> * concentrationFieldPtr;
		BoundaryPixelTrackerPlugin *boundaryPixelTrackerPlugin;
		PixelTrackerPlugin *pixelTrackerPlugin;
		BoundaryStrategy *boundaryStrategy;
		unsigned int maxNeighborIndex;
		WatchableField3D<CellG *> *cellFieldG;


		bool secreteInsideCell(CellG * _cell, float _amount);
		bool secreteInsideCellAtBoundary(CellG * _cell, float _amount);
		bool secreteOutsideCellAtBoundary(CellG * _cell, float _amount);
		bool secreteInsideCellAtCOM(CellG * _cell, float _amount);


	};

};
#endif
