# Supplementary material for: Blood vessel tortuosity selects against evolution of aggressive tumor cells in confined tissue environments: A modeling approach
Source: PLoS Comput Biol. 2017 Jul 17;13(7):e1005635. doi: 10.1371/journal.pcbi.1005635 (PMC5536454; doi:10.1371/journal.pcbi.1005635)
Supplement: S1 File — Simulations were run using a CompuCell3D installation available from the Indiana University Bloomington and the Biocomplexity Institute (www.compucell3d.org) [39]. Parameters for the simulations are set in XML scripts (simulation.xml). Simulations require initial configuration files for cells and diffusible concentration fields (PIFtemplate.pif, FieldGLUtemplate.txt, FieldOXYtemplate.txt) specified in the XML file, and a set of customized plugins (called ‘steppables’ and ‘plugins’) to be installed in the CompuCell3D ‘DeveloperZone’. Simulation outputs are a set of files for each sampling time point that contain cell-based information (values of mutating parameters and other cell-level indicators), concentration field data, and cell configuration data. (ZIP) [file pcbi.1005635.s004.zip › code/CC3DDeveloperZone/SecretionCopy/FieldSecretorCopy.cpp]

/*************************************************************************
*    CompuCell - A software framework for multimodel simulations of     *
* biocomplexity problems Copyright (C) 2003 University of Notre Dame,   *
*                             Indiana                                   *
*                                                                       *
* This program is free software; IF YOU AGREE TO CITE USE OF CompuCell  *
*  IN ALL RELATED RESEARCH PUBLICATIONS according to the terms of the   *
*  CompuCell GNU General Public License RIDER you can redistribute it   *
* and/or modify it under the terms of the GNU General Public License as *
*  published by the Free Software Foundation; either version 2 of the   *
*         License, or (at your option) any later version.               *
*                                                                       *
* This program is distributed in the hope that it will be useful, but   *
*      WITHOUT ANY WARRANTY; without even the implied warranty of       *
*  MERCHANTABILITY or FITNESS FOR A PARTICULAR PURPOSE.  See the GNU    *
*             General Public License for more details.                  *
*                                                                       *
*  You should have received a copy of the GNU General Public License    *
*     along with this program; if not, write to the Free Software       *
*      Foundation, Inc., 675 Mass Ave, Cambridge, MA 02139, USA.        *
*************************************************************************/


#include <CompuCell3D/Field3D/WatchableField3D.h>
#include <CompuCell3D/Potts3D/Potts3D.h>
// #include <CompuCell3D/plugins/PixelTracker/PixelTrackerPlugin.h>
// #include <CompuCell3D/plugins/PixelTracker/BoundaryPixelTrackerPlugin.h>
// #include <CompuCell3D/plugins/PixelTracker/BoundaryPixelTracker.h>
#include "../Metabolism/PixelTracker/PixelTrackerPlugin.h"
#include "../Metabolism/PixelTracker/BoundaryPixelTrackerPlugin.h"
#include "../Metabolism/PixelTracker/BoundaryPixelTracker.h"


#include <iostream>
using namespace CompuCell3D;
using namespace std;


#include "FieldSecretorCopy.h"

FieldSecretorCopy::FieldSecretorCopy():
concentrationFieldPtr(0),
boundaryPixelTrackerPlugin(0),
pixelTrackerPlugin(0),
boundaryStrategy(0),
maxNeighborIndex(0),
cellFieldG(0)
{}

FieldSecretorCopy::~FieldSecretorCopy()
{}

bool FieldSecretorCopy::secreteInsideCell(CellG * _cell, float _amount){
	if (!pixelTrackerPlugin){
		return false;
	}
	BasicClassAccessor<PixelTracker> *pixelTrackerAccessorPtr=pixelTrackerPlugin->getPixelTrackerAccessorPtr();
	set<PixelTrackerData > & pixelSetRef=pixelTrackerAccessorPtr->get(_cell->extraAttribPtr)->pixelSet;
	for (set<PixelTrackerData>::iterator sitr=pixelSetRef.begin() ; sitr!=pixelSetRef.end(); ++sitr){		

		concentrationFieldPtr->set(sitr->pixel,concentrationFieldPtr->get(sitr->pixel)+_amount);

	}

	return true;
}

bool FieldSecretorCopy::secreteInsideCellAtBoundary(CellG * _cell, float _amount){

	if (!boundaryPixelTrackerPlugin){
		return false;
	}

	BasicClassAccessor<BoundaryPixelTracker> *boundaryPixelTrackerAccessorPtr=boundaryPixelTrackerPlugin->getBoundaryPixelTrackerAccessorPtr();

	std::set<BoundaryPixelTrackerData > & pixelSetRef=boundaryPixelTrackerAccessorPtr->get(_cell->extraAttribPtr)->pixelSet;


	for (set<BoundaryPixelTrackerData>::iterator sitr=pixelSetRef.begin() ; sitr!=pixelSetRef.end(); ++sitr){		

		concentrationFieldPtr->set(sitr->pixel,concentrationFieldPtr->get(sitr->pixel)+_amount);

	}

	return true;

}

bool FieldSecretorCopy::secreteOutsideCellAtBoundary(CellG * _cell, float _amount){

	if (!boundaryPixelTrackerPlugin){
		return false;
	}

	BasicClassAccessor<BoundaryPixelTracker> *boundaryPixelTrackerAccessorPtr=boundaryPixelTrackerPlugin->getBoundaryPixelTrackerAccessorPtr();

	std::set<BoundaryPixelTrackerData > & pixelSetRef=boundaryPixelTrackerAccessorPtr->get(_cell->extraAttribPtr)->pixelSet;

	Point3D nPt;

	CellG *nCell=0;

	Neighbor neighbor;

	set<FieldSecretorCopyPixelData> visitedPixels;

	for (set<BoundaryPixelTrackerData>::iterator sitr=pixelSetRef.begin() ; sitr!=pixelSetRef.end(); ++sitr){		


		for(unsigned int nIdx=0 ; nIdx <= maxNeighborIndex ; ++nIdx ){
			neighbor=boundaryStrategy->getNeighborDirect(const_cast<Point3D&>(sitr->pixel),nIdx);
			if(!neighbor.distance){
				//if distance is 0 then the neighbor returned is invalid
				continue;
			}
			nPt=neighbor.pt;
			nCell = cellFieldG->get(neighbor.pt);
			if (nCell!=_cell && visitedPixels.find(FieldSecretorCopyPixelData(neighbor.pt))==visitedPixels.end()){

				concentrationFieldPtr->set(nPt,concentrationFieldPtr->get(nPt)+_amount);
				visitedPixels.insert(FieldSecretorCopyPixelData(nPt));

			}

		}		

	}

	return true;


}

bool FieldSecretorCopy::secreteInsideCellAtCOM(CellG * _cell, float _amount){
	Point3D pt((int)round(_cell->xCM/_cell->volume),(int)round(_cell->yCM/_cell->volume),(int)round(_cell->zCM/_cell->volume));

	concentrationFieldPtr->set(pt,concentrationFieldPtr->get(pt)+_amount);
	return true;

}
