# Supplementary material for: Blood vessel tortuosity selects against evolution of aggressive tumor cells in confined tissue environments: A modeling approach
Source: PLoS Comput Biol. 2017 Jul 17;13(7):e1005635. doi: 10.1371/journal.pcbi.1005635 (PMC5536454; doi:10.1371/journal.pcbi.1005635)
Supplement: S1 File — Simulations were run using a CompuCell3D installation available from the Indiana University Bloomington and the Biocomplexity Institute (www.compucell3d.org) [39]. Parameters for the simulations are set in XML scripts (simulation.xml). Simulations require initial configuration files for cells and diffusible concentration fields (PIFtemplate.pif, FieldGLUtemplate.txt, FieldOXYtemplate.txt) specified in the XML file, and a set of customized plugins (called ‘steppables’ and ‘plugins’) to be installed in the CompuCell3D ‘DeveloperZone’. Simulation outputs are a set of files for each sampling time point that contain cell-based information (values of mutating parameters and other cell-level indicators), concentration field data, and cell configuration data. (ZIP) [file pcbi.1005635.s004.zip › code/CC3DDeveloperZone/SecretionCopy/SecretionCopyDLLSpecifier.h]

#ifndef SECRETIONCOPY_EXPORT_H
#define SECRETIONCOPY_EXPORT_H

    #if defined(_WIN32)
      #ifdef SecretionCopyShared_EXPORTS
          #define SECRETIONCOPY_EXPORT __declspec(dllexport)
          #define SECRETIONCOPY_EXPIMP_TEMPLATE
      #else
          #define SECRETIONCOPY_EXPORT __declspec(dllimport)
          #define SECRETIONCOPY_EXPIMP_TEMPLATE extern
      #endif
    #else
         #define SECRETIONCOPY_EXPORT
         #define SECRETIONCOPY_EXPIMP_TEMPLATE
    #endif

#endif
