# Supplementary material for: Blood vessel tortuosity selects against evolution of aggressive tumor cells in confined tissue environments: A modeling approach
Source: PLoS Comput Biol. 2017 Jul 17;13(7):e1005635. doi: 10.1371/journal.pcbi.1005635 (PMC5536454; doi:10.1371/journal.pcbi.1005635)
Supplement: S1 File — Simulations were run using a CompuCell3D installation available from the Indiana University Bloomington and the Biocomplexity Institute (www.compucell3d.org) [39]. Parameters for the simulations are set in XML scripts (simulation.xml). Simulations require initial configuration files for cells and diffusible concentration fields (PIFtemplate.pif, FieldGLUtemplate.txt, FieldOXYtemplate.txt) specified in the XML file, and a set of customized plugins (called ‘steppables’ and ‘plugins’) to be installed in the CompuCell3D ‘DeveloperZone’. Simulation outputs are a set of files for each sampling time point that contain cell-based information (values of mutating parameters and other cell-level indicators), concentration field data, and cell configuration data. (ZIP) [file pcbi.1005635.s004.zip › code/CC3DDeveloperZone/SecretionCopy/SecretionCopyDataP.h]

/*************************************************************************
*    CompuCell - A software framework for multimodel simulations of     *
* biocomplexity problems Copyright (C) 2003 University of Notre Dame,   *
*                             Indiana                                   *
*                                                                       *
* This program is free software; IF YOU AGREE TO CITE USE OF CompuCell  *
*  IN ALL RELATED RESEARCH PUBLICATIONS according to the terms of the   *
*  CompuCell GNU General Public License RIDER you can redistribute it   *
* and/or modify it under the terms of the GNU General Public License as *
*  published by the Free Software Foundation; either version 2 of the   *
*         License, or (at your option) any later version.               *
*                                                                       *
* This program is distributed in the hope that it will be useful, but   *
*      WITHOUT ANY WARRANTY; without even the implied warranty of       *
*  MERCHANTABILITY or FITNESS FOR A PARTICULAR PURPOSE.  See the GNU    *
*             General Public License for more details.                  *
*                                                                       *
*  You should have received a copy of the GNU General Public License    *
*     along with this program; if not, write to the Free Software       *
*      Foundation, Inc., 675 Mass Ave, Cambridge, MA 02139, USA.        *
*************************************************************************/

#ifndef SECRETIONCOPYDATAPPLUGIN_H
#define SECRETIONCOPYDATAPPLUGIN_H


#include <string>
#include <vector>
#include <map>
#include <set>


#include "SecretionCopyDLLSpecifier.h"

class CC3DXMLElement;
namespace CompuCell3D {

	class Potts3D;
	class CellG;
	class Steppable;
	class Simulator;
	class Automaton;
	class SecretionCopyPlugin;


	class SECRETIONCOPY_EXPORT SecretionCopyOnContactDataP{
		public:
			std::map<unsigned char, float> contactCellMap;
			std::map<std::string, float> contactCellMapTypeNames;
	};

	class SECRETIONCOPY_EXPORT UptakeCopyDataP{
		public:
			UptakeCopyDataP():typeId(0),maxUptake(0.0),relativeUptakeRate(0.0)
				{}
			
			std::string typeName;
			std::string uptakeMode;
			unsigned char typeId;
			float maxUptake;
			float relativeUptakeRate;
			bool operator<(const UptakeCopyDataP & rhs)const{
				return typeName<rhs.typeName;
			}
	};


	class SECRETIONCOPY_EXPORT SecretionCopyDataP: public SteerableObject{
	protected:
		Automaton * automaton;
	public:
		typedef void (SecretionCopyPlugin::*secrSingleFieldFcnPtr_t)(unsigned int idx);

		SecretionCopyDataP():
			automaton(0),
			active(false),
			timesPerMCS(1),
			useBoxWatcher(false)
			{}
		enum SecretionCopyMode{SECRETIONCOPY=10001,SECRETIONCOPY_ON_CONTACT=10002,CONSTANT_CONCENTRATION=10003};

		void setAutomaton(Automaton * _automaton){automaton=_automaton;}
		bool active;
		std::set<std::string> secrTypesNameSet;

		//uptake
		std::map<unsigned char,UptakeCopyDataP> typeIdUptakeCopyDataMap;
		std::set<UptakeCopyDataP> uptakeDataSet;

		std::map<unsigned char,float> typeIdSecrConstMap;
		std::map<unsigned char,float> typeIdSecrConstConstantConcentrationMap;

		//Here I store type Names of types secreting in a given mode
		std::set<std::string> secretionTypeNames;
		std::set<std::string> secretionOnContactTypeNames;
		std::set<std::string> constantConcentrationTypeNames;
		//Here I store type Names of types secreting in a given mode
		std::set<unsigned char> secretionTypeIds;
		std::set<unsigned char> secretionOnContactTypeIds;
		std::set<unsigned char> constantConcentrationTypeIds;


		std::map<unsigned char,SecretionCopyOnContactDataP> typeIdSecrOnContactDataMap;

		std::map<std::string,float> typeNameSecrConstMap;
		std::map<std::string,float> typeNameSecrConstConstantConcentrationMap;

		std::map<std::string,SecretionCopyOnContactDataP> typeNameSecrOnContactDataMap;

		float getSimpleSecretionCopyConstByTypeName(std::string _typeName){
			std::map<std::string,float>::iterator mitr=typeNameSecrConstMap.find(_typeName);
			if(mitr!=typeNameSecrConstMap.end()){
				return mitr->second;
			}
			return 0;
		}

		void setSimpleSecretionCopyConstByTypeName(std::string _typeName,float _const){
			std::map<std::string,float>::iterator mitr=typeNameSecrConstMap.find(_typeName);
			if(mitr!=typeNameSecrConstMap.end()){
				mitr->second=_const;
			}else{
				SecretionCopy(_typeName, _const);
			}
		}


		void SecretionCopy(std::string _typeName, float _secretionConst);
		void SecretionCopyOnContact(std::string _secretingTypeName, std::string _onContactWithTypeName,float _secretionConst);

		//steerable interface
		virtual void update(CC3DXMLElement *_xmlData, bool _fullInitFlag=false);
		virtual std::string steerableName();

		void initialize(Automaton *_automaton);

		std::string fieldName;
		int timesPerMCS;
		bool useBoxWatcher;

		std::vector<secrSingleFieldFcnPtr_t>  secretionFcnPtrVec;
	};   
};
#endif
