# Supplementary material for: Blood vessel tortuosity selects against evolution of aggressive tumor cells in confined tissue environments: A modeling approach
Source: PLoS Comput Biol. 2017 Jul 17;13(7):e1005635. doi: 10.1371/journal.pcbi.1005635 (PMC5536454; doi:10.1371/journal.pcbi.1005635)
Supplement: S1 File — Simulations were run using a CompuCell3D installation available from the Indiana University Bloomington and the Biocomplexity Institute (www.compucell3d.org) [39]. Parameters for the simulations are set in XML scripts (simulation.xml). Simulations require initial configuration files for cells and diffusible concentration fields (PIFtemplate.pif, FieldGLUtemplate.txt, FieldOXYtemplate.txt) specified in the XML file, and a set of customized plugins (called ‘steppables’ and ‘plugins’) to be installed in the CompuCell3D ‘DeveloperZone’. Simulation outputs are a set of files for each sampling time point that contain cell-based information (values of mutating parameters and other cell-level indicators), concentration field data, and cell configuration data. (ZIP) [file pcbi.1005635.s004.zip › code/CC3DDeveloperZone/SecretionCopy/SecretionCopyPlugin.cpp]

/*************************************************************************
*    CompuCell - A software framework for multimodel simulations of     *
* biocomplexity problems Copyright (C) 2003 University of Notre Dame,   *
*                             Indiana                                   *
*                                                                       *
* This program is free software; IF YOU AGREE TO CITE USE OF CompuCell  *
*  IN ALL RELATED RESEARCH PUBLICATIONS according to the terms of the   *
*  CompuCell GNU General Public License RIDER you can redistribute it   *
* and/or modify it under the terms of the GNU General Public License as *
*  published by the Free Software Foundation; either version 2 of the   *
*         License, or (at your option) any later version.               *
*                                                                       *
* This program is distributed in the hope that it will be useful, but   *
*      WITHOUT ANY WARRANTY; without even the implied warranty of       *
*  MERCHANTABILITY or FITNESS FOR A PARTICULAR PURPOSE.  See the GNU    *
*             General Public License for more details.                  *
*                                                                       *
*  You should have received a copy of the GNU General Public License    *
*     along with this program; if not, write to the Free Software       *
*      Foundation, Inc., 675 Mass Ave, Cambridge, MA 02139, USA.        *
*************************************************************************/


#include <CompuCell3D/ClassRegistry.h>

using namespace CompuCell3D;

#include <CompuCell3D/Simulator.h>
#include <CompuCell3D/Potts3D/Potts3D.h>
#include <CompuCell3D/Field3D/WatchableField3D.h>
#include <CompuCell3D/Automaton/Automaton.h>
// #include <CompuCell3D/plugins/PixelTracker/PixelTrackerPlugin.h>
// #include <CompuCell3D/plugins/PixelTracker/BoundaryPixelTrackerPlugin.h>
#include "../Metabolism/PixelTracker/PixelTrackerPlugin.h"
#include "../Metabolism/PixelTracker/BoundaryPixelTrackerPlugin.h"
#include <CompuCell3D/steppables/BoxWatcher/BoxWatcher.h>
#include <PublicUtilities/ParallelUtilsOpenMP.h>


#include <BasicUtils/BasicString.h>
#include <BasicUtils/BasicException.h>

#include <iostream>
using namespace std;


#include "SecretionCopyPlugin.h"
#include "FieldSecretorCopy.h"

SecretionCopyPlugin::SecretionCopyPlugin():
	sim(0),
	potts(0), 
	xmlData(0),
	cellFieldG(0),
	automaton(0),
	boxWatcherSteppable(0),
	pUtils(0),
	boundaryStrategy(0),
	maxNeighborIndex(0),
	pixelTrackerPlugin(0),
	boundaryPixelTrackerPlugin(0),
	disablePixelTracker(false),
	disableBoundaryPixelTracker(false){};

SecretionCopyPlugin::~SecretionCopyPlugin(){};

void SecretionCopyPlugin::init(Simulator *simulator, CC3DXMLElement *_xmlData) {
	xmlData=_xmlData;
	sim=simulator;

	potts = sim->getPotts();
	cellFieldG=(WatchableField3D<CellG*> *)potts->getCellFieldG();
	fieldDim=cellFieldG->getDim();
	pUtils=simulator->getParallelUtils();
	automaton=potts->getAutomaton();
	potts->registerFixedStepper(this,true); //by putting true flag as second argument I ensure that secretion fixed stepper will be registered as first module
											//This is quick hack though not a very robust solution. We have to write CC3D scheduler...

	sim->registerSteerableObject(this);

	boundaryStrategy=BoundaryStrategy::getInstance();
	maxNeighborIndex=boundaryStrategy->getMaxNeighborIndexFromNeighborOrder(1);

	bool comPluginAlreadyRegisteredFlag;
	Plugin *plugin=Simulator::pluginManager.get("CenterOfMass",&comPluginAlreadyRegisteredFlag); //this will load Center Of Mass plugin if not already loaded
	if(!comPluginAlreadyRegisteredFlag)
		plugin->init(simulator);
	
}

void SecretionCopyPlugin::extraInit(Simulator *simulator) { 
	update(xmlData,true);

	bool useBoxWatcher=false;
	for (int i = 0 ; i < secretionDataPVec.size() ; ++i){
		if(secretionDataPVec[i].useBoxWatcher){
			useBoxWatcher=true;
			break;
		}
	}
	bool steppableAlreadyRegisteredFlag;
	if(useBoxWatcher){
		boxWatcherSteppable=(BoxWatcher*)Simulator::steppableManager.get("BoxWatcher",&steppableAlreadyRegisteredFlag);
		if(!steppableAlreadyRegisteredFlag)
			boxWatcherSteppable->init(simulator);
	}

	bool pixelTrackerAlreadyRegisteredFlag;
	if (! disablePixelTracker){
		pixelTrackerPlugin=(PixelTrackerPlugin*)Simulator::pluginManager.get("PixelTracker",&pixelTrackerAlreadyRegisteredFlag);
		if (!pixelTrackerAlreadyRegisteredFlag){
			pixelTrackerPlugin->init(simulator);
		}
	}

	bool boundaryPixelTrackerAlreadyRegisteredFlag;
	if (! disableBoundaryPixelTracker){
		boundaryPixelTrackerPlugin=(BoundaryPixelTrackerPlugin*)Simulator::pluginManager.get("BoundaryPixelTracker",&boundaryPixelTrackerAlreadyRegisteredFlag);
		if (!boundaryPixelTrackerAlreadyRegisteredFlag){
			boundaryPixelTrackerPlugin->init(simulator);
		}
	}
}

Field3D<float>*  SecretionCopyPlugin::getConcentrationFieldByName(std::string _fieldName){
	std::map<std::string,Field3D<float>*> & fieldMap=sim->getConcentrationFieldNameMap();	  
	std::map<std::string,Field3D<float>*>::iterator mitr;
	mitr=fieldMap.find(_fieldName);
	if(mitr!=fieldMap.end()){
		return mitr->second;
	}else{
		return 0;
	}
}

FieldSecretorCopy SecretionCopyPlugin::getFieldSecretorCopy(std::string _fieldName){
	FieldSecretorCopy fieldSecretor;

	fieldSecretor.concentrationFieldPtr=getConcentrationFieldByName(_fieldName);
	fieldSecretor.pixelTrackerPlugin=pixelTrackerPlugin;
	fieldSecretor.boundaryPixelTrackerPlugin=boundaryPixelTrackerPlugin;
	fieldSecretor.boundaryStrategy=boundaryStrategy;
	fieldSecretor.maxNeighborIndex=maxNeighborIndex;
	fieldSecretor.cellFieldG=cellFieldG;

	return fieldSecretor;
}

void SecretionCopyPlugin::step(){
	unsigned int currentStep;
	unsigned int currentAttempt;
	unsigned int numberOfAttempts;

	currentStep=sim->getStep();
	currentAttempt=potts->getCurrentAttempt();
	numberOfAttempts=potts->getNumberOfAttempts();

	for(unsigned int i = 0 ; i < secretionDataPVec.size() ; ++i ){
		int remainder= (numberOfAttempts % (secretionDataPVec[i].timesPerMCS+1));
		int ratio=(numberOfAttempts / (secretionDataPVec[i].timesPerMCS+1));
		if( ! ((currentAttempt-remainder) % ratio ) && currentAttempt>remainder ){
			for(unsigned int j = 0 ; j < secretionDataPVec[i].secretionFcnPtrVec.size() ; ++j){
				(this->*secretionDataPVec[i].secretionFcnPtrVec[j])(i);
			}
		}
	}
}

void SecretionCopyPlugin::update(CC3DXMLElement *_xmlData, bool _fullInitFlag){
	secretionDataPVec.clear();
	if (_xmlData->findElement("DisablePixelTracker")){
		disablePixelTracker=true;
	}
	if (_xmlData->findElement("DisableBoundaryPixelTracker")){
		disableBoundaryPixelTracker=true;
	}

	CC3DXMLElementList secrXMLVec=_xmlData->getElements("Field");
	for(unsigned int i = 0 ; i < secrXMLVec.size() ; ++i ){

		secretionDataPVec.push_back(SecretionCopyDataP());

		SecretionCopyDataP & secrData=secretionDataPVec[secretionDataPVec.size()-1];		
		secrData.update( secrXMLVec[i] );
		secrData.setAutomaton(potts->getAutomaton());

	}

	for(unsigned int i = 0 ; i < secretionDataPVec.size() ; ++i ){
		secretionDataPVec[i].initialize(potts->getAutomaton());
	}
}

void SecretionCopyPlugin::secreteSingleField(unsigned int idx){
	SecretionCopyDataP & secrData=secretionDataPVec[idx];
	std::string uptakeModeInMedium;
	float maxUptakeInMedium=0.0;
	float relativeUptakeRateInMedium=0.0;
	float secrConstMedium=0.0;
	std::map<unsigned char,float>::iterator mitrShared;
	std::map<unsigned char,float>::iterator end_mitr=secrData.typeIdSecrConstMap.end();
	std::map<unsigned char,UptakeCopyDataP>::iterator mitrUptakeShared;
	std::map<unsigned char,UptakeCopyDataP>::iterator end_mitrUptake=secrData.typeIdUptakeCopyDataMap.end();
	Field3D<float> & concentrationField=*getConcentrationFieldByName(secrData.fieldName);
	bool doUptakeFlag=false;
	bool uptakeInMediumFlag=false;
	bool secreteInMedium=false;
	
	//the assumption is that medium has type ID 0
	mitrShared=secrData.typeIdSecrConstMap.find(automaton->getTypeId("Medium"));
	if( mitrShared != end_mitr){
		secreteInMedium=true;
		secrConstMedium=mitrShared->second;
	}
	//uptake for medium setup
	if(secrData.typeIdUptakeCopyDataMap.size()){
		doUptakeFlag=true;
	}
	//uptake for medium setup
	if(doUptakeFlag){
		mitrUptakeShared=secrData.typeIdUptakeCopyDataMap.find(automaton->getTypeId("Medium"));
		if(mitrUptakeShared != end_mitrUptake){
			uptakeModeInMedium=mitrUptakeShared->second.uptakeMode;
			maxUptakeInMedium=mitrUptakeShared->second.maxUptake;
			relativeUptakeRateInMedium=mitrUptakeShared->second.relativeUptakeRate;
			uptakeInMediumFlag=true;
		}
	}
	//	//HAVE TO WATCH OUT FOR SHARED/PRIVATE VARIABLES
	if(secrData.useBoxWatcher){
		unsigned x_min=1,x_max=fieldDim.x+1;
		unsigned y_min=1,y_max=fieldDim.y+1;
		unsigned z_min=1,z_max=fieldDim.z+1;
		Dim3D minDimBW;		
		Dim3D maxDimBW;
		Point3D minCoordinates=*(boxWatcherSteppable->getMinCoordinatesPtr());
		Point3D maxCoordinates=*(boxWatcherSteppable->getMaxCoordinatesPtr());
		x_min=minCoordinates.x+1;
		x_max=maxCoordinates.x+1;
		y_min=minCoordinates.y+1;
		y_max=maxCoordinates.y+1;
		z_min=minCoordinates.z+1;
		z_max=maxCoordinates.z+1;
		minDimBW=Dim3D(x_min,y_min,z_min);
		maxDimBW=Dim3D(x_max,y_max,z_max);
		pUtils->calculateFESolverPartitionWithBoxWatcher(minDimBW,maxDimBW);
	}
	pUtils->prepareParallelRegionFESolvers(secrData.useBoxWatcher);
#pragma omp parallel
	{	
		CellG *currentCellPtr;
		float currentConcentration;
		float secrConst;
		std::map<unsigned char,float>::iterator mitr;
		std::map<unsigned char,UptakeCopyDataP>::iterator mitrUptake;
		Point3D pt;
		int threadNumber=pUtils->getCurrentWorkNodeNumber();
		Dim3D minDim;		
		Dim3D maxDim;
		
		if(secrData.useBoxWatcher){
			minDim=pUtils->getFESolverPartitionWithBoxWatcher(threadNumber).first;
			maxDim=pUtils->getFESolverPartitionWithBoxWatcher(threadNumber).second;
		}else{
			minDim=pUtils->getFESolverPartition(threadNumber).first;
			maxDim=pUtils->getFESolverPartition(threadNumber).second;
		}
		
		//correcting for (1,1,1) shift in concetration fields used by solvers
		minDim-=Dim3D(1,1,1);
		maxDim-=Dim3D(1,1,1);
		for (int z = minDim.z; z < maxDim.z; z++){
			for (int y = minDim.y; y < maxDim.y; y++){
				for (int x = minDim.x; x < maxDim.x; x++){
					pt=Point3D(x,y,z);
					currentCellPtr=cellFieldG->getQuick(pt);
					currentConcentration = concentrationField.get(pt);
					
					if(secreteInMedium && ! currentCellPtr){
						concentrationField.set(pt,currentConcentration+secrConstMedium);
					}
					if(currentCellPtr){											
						mitr=secrData.typeIdSecrConstMap.find(currentCellPtr->type);
						if(mitr!=end_mitr){
							secrConst=mitr->second;
							concentrationField.set(pt,currentConcentration+secrConst);
						}
					}
					
					
					if(doUptakeFlag){
						if(uptakeInMediumFlag && ! currentCellPtr){						
							if (uptakeModeInMedium=="MichaelisMenten"){
								concentrationField.set(pt,currentConcentration* (1-maxUptakeInMedium / (relativeUptakeRateInMedium + currentConcentration)));
								if (concentrationField.get(pt) < 0) concentrationField.set(pt,0);
							}else{ 
								if(currentConcentration*relativeUptakeRateInMedium>maxUptakeInMedium){
									concentrationField.set(pt,concentrationField.get(pt)-maxUptakeInMedium);
								}else{
									concentrationField.set(pt,concentrationField.get(pt) - currentConcentration*relativeUptakeRateInMedium);
								}
							};
						}
						if(currentCellPtr){
							mitrUptake=secrData.typeIdUptakeCopyDataMap.find(currentCellPtr->type);
							if(mitrUptake!=end_mitrUptake){								
								if (mitrUptake->second.uptakeMode=="MichaelisMenten"){
									concentrationField.set(pt,currentConcentration* (1-mitrUptake->second.maxUptake * currentConcentration / 
											(mitrUptake->second.relativeUptakeRate + currentConcentration)));
									if (concentrationField.get(pt) < 0) concentrationField.set(pt,0);
								}else{
									if(currentConcentration*mitrUptake->second.relativeUptakeRate > mitrUptake->second.maxUptake){
										concentrationField.set(pt,concentrationField.get(pt)-mitrUptake->second.maxUptake);
									}else{
										concentrationField.set(pt,concentrationField.get(pt)-currentConcentration*mitrUptake->second.relativeUptakeRate);
									}
								}
							};
						}
					}
				}
			}
		}
	}
}

void SecretionCopyPlugin::secreteOnContactSingleField(unsigned int idx){
	SecretionCopyDataP & secrData=secretionDataPVec[idx];
	std::map<unsigned char,SecretionCopyOnContactDataP>::iterator mitrShared;
	std::map<unsigned char,SecretionCopyOnContactDataP>::iterator end_mitr=secrData.typeIdSecrOnContactDataMap.end();
	Field3D<float> & concentrationField=*getConcentrationFieldByName(secrData.fieldName);
	
	std::map<unsigned char, float> * contactCellMapMediumPtr;
	std::map<unsigned char, float> * contactCellMapPtr;
	bool secreteInMedium=false;
	//the assumption is that medium has type ID 0
	mitrShared=secrData.typeIdSecrOnContactDataMap.find(automaton->getTypeId("Medium"));
	if(mitrShared != end_mitr ){
		secreteInMedium=true;
		contactCellMapMediumPtr = &(mitrShared->second.contactCellMap);
	}
	//HAVE TO WATCH OUT FOR SHARED/PRIVATE VARIABLES
	if(secrData.useBoxWatcher){
		unsigned x_min=1,x_max=fieldDim.x+1;
		unsigned y_min=1,y_max=fieldDim.y+1;
		unsigned z_min=1,z_max=fieldDim.z+1;
		Dim3D minDimBW;		
		Dim3D maxDimBW;
		Point3D minCoordinates=*(boxWatcherSteppable->getMinCoordinatesPtr());
		Point3D maxCoordinates=*(boxWatcherSteppable->getMaxCoordinatesPtr());
		x_min=minCoordinates.x+1;
		x_max=maxCoordinates.x+1;
		y_min=minCoordinates.y+1;
		y_max=maxCoordinates.y+1;
		z_min=minCoordinates.z+1;
		z_max=maxCoordinates.z+1;
		minDimBW=Dim3D(x_min,y_min,z_min);
		maxDimBW=Dim3D(x_max,y_max,z_max);
		pUtils->calculateFESolverPartitionWithBoxWatcher(minDimBW,maxDimBW);
	}
	pUtils->prepareParallelRegionFESolvers(secrData.useBoxWatcher);
#pragma omp parallel
	{	
		
		std::map<unsigned char,SecretionCopyOnContactDataP>::iterator mitr;
		std::map<unsigned char, float>::iterator mitrTypeConst;
		
		float currentConcentration;
		float secrConst;
		float secrConstMedium=0.0;
		CellG *currentCellPtr;
		Point3D pt;
		Neighbor n;
		CellG *nCell=0;
		WatchableField3D<CellG *> *fieldG = (WatchableField3D<CellG *> *)potts->getCellFieldG();
		unsigned char type;
		int threadNumber=pUtils->getCurrentWorkNodeNumber();
		Dim3D minDim;		
		Dim3D maxDim;
		if(secrData.useBoxWatcher){
			minDim=pUtils->getFESolverPartitionWithBoxWatcher(threadNumber).first;
			maxDim=pUtils->getFESolverPartitionWithBoxWatcher(threadNumber).second;
		}else{
			minDim=pUtils->getFESolverPartition(threadNumber).first;
			maxDim=pUtils->getFESolverPartition(threadNumber).second;
		}
		//correcting for (1,1,1) shift in concetration fields used by solvers
		minDim-=Dim3D(1,1,1);
		maxDim-=Dim3D(1,1,1);
		for (int z = minDim.z; z < maxDim.z; z++)
			for (int y = minDim.y; y < maxDim.y; y++)
				for (int x = minDim.x; x < maxDim.x; x++){
				pt=Point3D(x,y,z);
				///**
				currentCellPtr=cellFieldG->getQuick(pt);
				//             currentCellPtr=cellFieldG->get(pt);
				currentConcentration = concentrationField.get(pt);
				if(secreteInMedium && ! currentCellPtr){
					for (int i = 0  ; i<=maxNeighborIndex/*offsetVec.size()*/ ; ++i ){
						n=boundaryStrategy->getNeighborDirect(pt,i);
						if(!n.distance)//not a valid neighbor
							continue;
						///**
						nCell = fieldG->get(n.pt);
						//                      nCell = fieldG->get(n.pt);
						if(nCell)
							type=nCell->type;
						else
							type=0;
						mitrTypeConst=contactCellMapMediumPtr->find(type);
						if(mitrTypeConst != contactCellMapMediumPtr->end()){//OK to secrete, contact detected
							secrConstMedium = mitrTypeConst->second;
							concentrationField.set(pt,currentConcentration+secrConstMedium);
						}
					}
					continue;
				}
				if(currentCellPtr){
					mitr=secrData.typeIdSecrOnContactDataMap.find(currentCellPtr->type);
					if(mitr!=end_mitr){
						contactCellMapPtr = &(mitr->second.contactCellMap);
						for (int i = 0  ; i<=maxNeighborIndex/*offsetVec.size() */; ++i ){
							n=boundaryStrategy->getNeighborDirect(pt,i);
							if(!n.distance)//not a valid neighbor
								continue;
							///**
							nCell = fieldG->get(n.pt);
							//                      nCell = fieldG->get(n.pt);
							if(nCell)
								type=nCell->type;
							else
								type=0;
							if (currentCellPtr==nCell) continue; //skip secretion in pixels belongin to the same cell
							mitrTypeConst=contactCellMapPtr->find(type);
							if(mitrTypeConst != contactCellMapPtr->end()){//OK to secrete, contact detected
								secrConst=mitrTypeConst->second;
								//                         concentrationField->set(pt,currentConcentration+secrConst);
								concentrationField.set(pt,currentConcentration+secrConst);
							}
						}
					}
				}
			}
	}
}

void SecretionCopyPlugin::secreteConstantConcentrationSingleField(unsigned int idx){
	SecretionCopyDataP & secrData=secretionDataPVec[idx];
	std::map<unsigned char,float>::iterator mitrShared;
	std::map<unsigned char,float>::iterator end_mitr=secrData.typeIdSecrConstConstantConcentrationMap.end();
	float secrConstMedium=0.0;
	Field3D<float> & concentrationField=*getConcentrationFieldByName(secrData.fieldName);
	
	bool secreteInMedium=false;
	//the assumption is that medium has type ID 0
	mitrShared=secrData.typeIdSecrConstConstantConcentrationMap.find(automaton->getTypeId("Medium"));
	if( mitrShared != end_mitr){
		secreteInMedium=true;
		secrConstMedium=mitrShared->second;
	}
	//HAVE TO WATCH OUT FOR SHARED/PRIVATE VARIABLES
	
	if(secrData.useBoxWatcher){
		unsigned x_min=1,x_max=fieldDim.x+1;
		unsigned y_min=1,y_max=fieldDim.y+1;
		unsigned z_min=1,z_max=fieldDim.z+1;
		Dim3D minDimBW;		
		Dim3D maxDimBW;
		Point3D minCoordinates=*(boxWatcherSteppable->getMinCoordinatesPtr());
		Point3D maxCoordinates=*(boxWatcherSteppable->getMaxCoordinatesPtr());
		x_min=minCoordinates.x+1;
		x_max=maxCoordinates.x+1;
		y_min=minCoordinates.y+1;
		y_max=maxCoordinates.y+1;
		z_min=minCoordinates.z+1;
		z_max=maxCoordinates.z+1;
		minDimBW=Dim3D(x_min,y_min,z_min);
		maxDimBW=Dim3D(x_max,y_max,z_max);
		pUtils->calculateFESolverPartitionWithBoxWatcher(minDimBW,maxDimBW);
	}
	pUtils->prepareParallelRegionFESolvers(secrData.useBoxWatcher);
#pragma omp parallel
	{	
		CellG *currentCellPtr;
		//Field3D<float> * concentrationField=concentrationFieldVector[idx];
		float currentConcentration;
		float secrConst;
		
		std::map<unsigned char,float>::iterator mitr;
		Point3D pt;
		int threadNumber=pUtils->getCurrentWorkNodeNumber();
		Dim3D minDim;		
		Dim3D maxDim;
		if(secrData.useBoxWatcher){
			minDim=pUtils->getFESolverPartitionWithBoxWatcher(threadNumber).first;
			maxDim=pUtils->getFESolverPartitionWithBoxWatcher(threadNumber).second;
		}else{
			minDim=pUtils->getFESolverPartition(threadNumber).first;
			maxDim=pUtils->getFESolverPartition(threadNumber).second;
		}
		//correcting for (1,1,1) shift in concetration fields used by solvers
		minDim-=Dim3D(1,1,1);
		maxDim-=Dim3D(1,1,1);
		for (int z = minDim.z; z < maxDim.z; z++)
			for (int y = minDim.y; y < maxDim.y; y++)
				for (int x = minDim.x; x < maxDim.x; x++){
				pt=Point3D(x,y,z);
				currentCellPtr=cellFieldG->getQuick(pt);
				if(secreteInMedium && ! currentCellPtr){
					concentrationField.set(pt,secrConstMedium);
				}
				if(currentCellPtr){
					mitr=secrData.typeIdSecrConstConstantConcentrationMap.find(currentCellPtr->type);
					if(mitr!=end_mitr){
						secrConst=mitr->second;
						concentrationField.set(pt,secrConst);
					}
				}
			}
	}
}

std::string SecretionCopyPlugin::toString(){return "SecretionCopy";}
std::string SecretionCopyPlugin::steerableName(){return toString();}
