# Supplementary material for: Blood vessel tortuosity selects against evolution of aggressive tumor cells in confined tissue environments: A modeling approach
Source: PLoS Comput Biol. 2017 Jul 17;13(7):e1005635. doi: 10.1371/journal.pcbi.1005635 (PMC5536454; doi:10.1371/journal.pcbi.1005635)
Supplement: S1 File — Simulations were run using a CompuCell3D installation available from the Indiana University Bloomington and the Biocomplexity Institute (www.compucell3d.org) [39]. Parameters for the simulations are set in XML scripts (simulation.xml). Simulations require initial configuration files for cells and diffusible concentration fields (PIFtemplate.pif, FieldGLUtemplate.txt, FieldOXYtemplate.txt) specified in the XML file, and a set of customized plugins (called ‘steppables’ and ‘plugins’) to be installed in the CompuCell3D ‘DeveloperZone’. Simulation outputs are a set of files for each sampling time point that contain cell-based information (values of mutating parameters and other cell-level indicators), concentration field data, and cell configuration data. (ZIP) [file pcbi.1005635.s004.zip › code/CC3DDeveloperZone/SecretionCopy/SecretionCopyDataP.cpp]

/*************************************************************************
*    CompuCell - A software framework for multimodel simulations of     *
* biocomplexity problems Copyright (C) 2003 University of Notre Dame,   *
*                             Indiana                                   *
*                                                                       *
* This program is free software; IF YOU AGREE TO CITE USE OF CompuCell  *
*  IN ALL RELATED RESEARCH PUBLICATIONS according to the terms of the   *
*  CompuCell GNU General Public License RIDER you can redistribute it   *
* and/or modify it under the terms of the GNU General Public License as *
*  published by the Free Software Foundation; either version 2 of the   *
*         License, or (at your option) any later version.               *
*                                                                       *
* This program is distributed in the hope that it will be useful, but   *
*      WITHOUT ANY WARRANTY; without even the implied warranty of       *
*  MERCHANTABILITY or FITNESS FOR A PARTICULAR PURPOSE.  See the GNU    *
*             General Public License for more details.                  *
*                                                                       *
*  You should have received a copy of the GNU General Public License    *
*     along with this program; if not, write to the Free Software       *
*      Foundation, Inc., 675 Mass Ave, Cambridge, MA 02139, USA.        *
*************************************************************************/

#include <BasicUtils/BasicString.h>
#include <BasicUtils/BasicException.h>
#include <PublicUtilities/StringUtils.h>
#include <CompuCell3D/Automaton/Automaton.h>
#include <XMLUtils/CC3DXMLElement.h>

using namespace CompuCell3D;
using namespace std;

#include "SecretionCopyPlugin.h"
#include "SecretionCopyDataP.h"


std::string SecretionCopyDataP::steerableName(){
	return "SecretionCopyDataP";
}


void SecretionCopyDataP::SecretionCopy(std::string _typeName, float _secretionConst){
	typeNameSecrConstMap.insert(make_pair(_typeName,_secretionConst));
	secrTypesNameSet.insert("SecretionCopy");
}

void SecretionCopyDataP::SecretionCopyOnContact(std::string _secretingTypeName, std::string _onContactWithTypeName,float _secretionConst)
{
	std::map<std::string,SecretionCopyOnContactDataP>::iterator mitr;      
	mitr=typeNameSecrOnContactDataMap.find(_secretingTypeName);

	if(mitr != typeNameSecrOnContactDataMap.end() ){
		mitr->second.contactCellMapTypeNames.insert(make_pair(_onContactWithTypeName,_secretionConst));
	}else{
		SecretionCopyOnContactDataP secrOnContactData;
		secrOnContactData.contactCellMapTypeNames.insert(make_pair(_onContactWithTypeName,_secretionConst));
		typeNameSecrOnContactDataMap.insert(make_pair(_secretingTypeName,secrOnContactData));   
	}


	secrTypesNameSet.insert("SecretionCopyOnContact");

}

void SecretionCopyDataP::update(CC3DXMLElement *_xmlData, bool _fullInitFlag){
	//emptying all containers
	typeNameSecrConstMap.clear();
	typeIdUptakeCopyDataMap.clear();
	uptakeDataSet.clear();
	typeIdSecrConstMap.clear();
	secretionTypeNames.clear();
	secretionOnContactTypeNames.clear();
	constantConcentrationTypeNames.clear();
	secretionTypeIds.clear();
	secretionOnContactTypeIds.clear();
	constantConcentrationTypeIds.clear();
	typeIdSecrOnContactDataMap.clear();
	typeNameSecrConstMap.clear();
	typeNameSecrOnContactDataMap.clear();


	fieldName=_xmlData->getAttribute("Name");
	if (_xmlData->findAttribute("ExtraTimesPerMC")){
		timesPerMCS+=_xmlData->getAttributeAsUInt("ExtraTimesPerMC");
	}

	if(_xmlData->findElement("UseBoxWatcher"))
		useBoxWatcher=true;


	CC3DXMLElementList secrOnContactXMLVec=_xmlData->getElements("SecretionOnContact");
	for(unsigned int i = 0 ; i < secrOnContactXMLVec.size() ; ++i){
		string secreteType;
		float secrConst;
		unsigned char typeId;
		unsigned char contactTypeId;
		vector<string> contactTypeNamesVec;
		string contactTypeName;
		std::map<std::string,SecretionCopyOnContactDataP>::iterator mitr;

		secreteType = secrOnContactXMLVec[i]->getAttribute("Type");

		secretionOnContactTypeNames.insert(secreteType);

		if(secrOnContactXMLVec[i]->findAttribute("SecreteOnContactWith")){
			contactTypeName=secrOnContactXMLVec[i]->getAttribute("SecreteOnContactWith");
		}
		secrConst = secrOnContactXMLVec[i]->getDouble();
		mitr=typeNameSecrOnContactDataMap.find(secreteType);

		if(mitr != typeNameSecrOnContactDataMap.end() ){
			mitr->second.contactCellMapTypeNames.insert(make_pair(contactTypeName,secrConst));
		}else{
			SecretionCopyOnContactDataP secrOnContactData;
			secrOnContactData.contactCellMapTypeNames.insert(make_pair(contactTypeName,secrConst));
			typeNameSecrOnContactDataMap.insert(make_pair(secreteType,secrOnContactData));   
		}

		secrTypesNameSet.insert("SecretionOnContact");
	}
	CC3DXMLElementList secrXMLVec=_xmlData->getElements("Secretion");
	for(unsigned int i = 0 ; i < secrXMLVec.size() ; ++i){
		string secreteType;

		float secrConst;
		unsigned char typeId;
		secreteType = secrXMLVec[i]->getAttribute("Type");
		secretionTypeNames.insert(secreteType);
		secrConst = secrXMLVec[i]->getDouble();

		cerr<<"THIS IS secretrion type="<<secreteType<<" secrConst="<<secrConst<<endl;
		typeNameSecrConstMap.insert(make_pair(secreteType,secrConst));


		secrTypesNameSet.insert("Secretion");
	}


	CC3DXMLElementList secrConstantConcentrationXMLVec=_xmlData->getElements("ConstantConcentration");
	for(unsigned int i = 0 ; i < secrConstantConcentrationXMLVec.size() ; ++i){
		string secreteType;
		float secrConst;
		unsigned char typeId;
		secreteType = secrConstantConcentrationXMLVec[i]->getAttribute("Type");
		constantConcentrationTypeNames.insert(secreteType);
		secrConst = secrConstantConcentrationXMLVec[i]->getDouble();
		typeNameSecrConstConstantConcentrationMap.insert(make_pair(secreteType,secrConst));
		secrTypesNameSet.insert("ConstantConcentration");
	}


	CC3DXMLElementList uptakeXMLVec=_xmlData->getElements("Uptake");
	for(unsigned int i = 0 ; i < uptakeXMLVec.size() ; ++i){
		string uptakeType;
		string uptakeMode;
		float maxUptake;
		float relativeUptakeRate;
		unsigned char typeId;
		
		uptakeType = uptakeXMLVec[i]->getAttribute("Type");
		maxUptake = uptakeXMLVec[i]->getAttributeAsDouble("MaxUptake");
		relativeUptakeRate = uptakeXMLVec[i]->getAttributeAsDouble("RelativeUptakeRate");
		uptakeMode=uptakeXMLVec[i]->getAttribute("Mode");

		UptakeCopyDataP ud;
		ud.typeName = uptakeType;
		ud.maxUptake = maxUptake;
		ud.relativeUptakeRate = relativeUptakeRate;
		ud.uptakeMode = uptakeMode;

		uptakeDataSet.insert(ud);
		secrTypesNameSet.insert("Secretion");
	}


	active=true;

	secretionFcnPtrVec.assign(secrTypesNameSet.size(),0);
	unsigned int j=0;
	for(set<string>::iterator sitr=secrTypesNameSet.begin() ; sitr != secrTypesNameSet.end()  ; ++sitr){

		if((*sitr)=="Secretion"){
			secretionFcnPtrVec[j]=&SecretionCopyPlugin::secreteSingleField;
			++j;
		}
		else if((*sitr)=="SecretionOnContact"){
			secretionFcnPtrVec[j]=&SecretionCopyPlugin::secreteOnContactSingleField;
			++j;
		}
		else if((*sitr)=="ConstantConcentration"){
			secretionFcnPtrVec[j]=&SecretionCopyPlugin::secreteConstantConcentrationSingleField;
			++j;
		}
	}
}

void SecretionCopyDataP::initialize(Automaton *_automaton){

	typeIdSecrConstMap.clear();
	for(std::map<std::string,float>::iterator mitr=typeNameSecrConstMap.begin() ; mitr !=typeNameSecrConstMap.end(); ++mitr ){
		unsigned char typeId=_automaton->getTypeId(mitr->first);

		typeIdSecrConstMap.insert(make_pair(typeId,mitr->second));
	}

	typeIdSecrConstConstantConcentrationMap.clear();

	for(std::map<std::string,float>::iterator mitr=typeNameSecrConstConstantConcentrationMap.begin() ; mitr !=typeNameSecrConstConstantConcentrationMap.end(); ++mitr ){
		unsigned char typeId=_automaton->getTypeId(mitr->first);

		typeIdSecrConstConstantConcentrationMap.insert(make_pair(typeId,mitr->second));
	}


	typeIdSecrOnContactDataMap.clear();

	for (std::map<std::string,SecretionCopyOnContactDataP>::iterator mitr = typeNameSecrOnContactDataMap.begin() ; mitr !=typeNameSecrOnContactDataMap.end() ; ++mitr){
		unsigned char typeId=_automaton->getTypeId(mitr->first);
		SecretionCopyOnContactDataP & secretionOnContactData=mitr->second;

		//translating type name to typeId in SecretionCopyOnContactData
		for (std::map<std::string, float>::iterator mitrSF=secretionOnContactData.contactCellMapTypeNames.begin() ; mitrSF != secretionOnContactData.contactCellMapTypeNames.end() ; ++mitrSF){
			unsigned char typeIdSOCD=_automaton->getTypeId(mitrSF->first);
			secretionOnContactData.contactCellMap.insert(make_pair(typeIdSOCD,mitrSF->second));
		}

		typeIdSecrOnContactDataMap.insert(make_pair(typeId,secretionOnContactData));

	}

	for (std::set<std::string>::iterator sitr=secretionTypeNames.begin() ; sitr != secretionTypeNames.end() ; ++sitr){
		secretionTypeIds.insert(_automaton->getTypeId(*sitr));
	}   

	for (std::set<std::string>::iterator sitr=secretionOnContactTypeNames.begin() ; sitr != secretionOnContactTypeNames.end() ; ++sitr){
		secretionOnContactTypeIds.insert(_automaton->getTypeId(*sitr));
	}   

	for (std::set<std::string>::iterator sitr=constantConcentrationTypeNames.begin() ; sitr != constantConcentrationTypeNames.end() ; ++sitr){
		constantConcentrationTypeIds.insert(_automaton->getTypeId(*sitr));
	}   


	//uptake
	for(std::set<UptakeCopyDataP>::iterator sitr=uptakeDataSet.begin() ; sitr!=uptakeDataSet.end() ; ++sitr){
		UptakeCopyDataP ud=*sitr;
		ud.typeId=_automaton->getTypeId(sitr->typeName);
		typeIdUptakeCopyDataMap.insert(make_pair(ud.typeId,ud));
	}

}
