# Supplementary material for: Blood vessel tortuosity selects against evolution of aggressive tumor cells in confined tissue environments: A modeling approach
Source: PLoS Comput Biol. 2017 Jul 17;13(7):e1005635. doi: 10.1371/journal.pcbi.1005635 (PMC5536454; doi:10.1371/journal.pcbi.1005635)
Supplement: S1 File — Simulations were run using a CompuCell3D installation available from the Indiana University Bloomington and the Biocomplexity Institute (www.compucell3d.org) [39]. Parameters for the simulations are set in XML scripts (simulation.xml). Simulations require initial configuration files for cells and diffusible concentration fields (PIFtemplate.pif, FieldGLUtemplate.txt, FieldOXYtemplate.txt) specified in the XML file, and a set of customized plugins (called ‘steppables’ and ‘plugins’) to be installed in the CompuCell3D ‘DeveloperZone’. Simulation outputs are a set of files for each sampling time point that contain cell-based information (values of mutating parameters and other cell-level indicators), concentration field data, and cell configuration data. (ZIP) [file pcbi.1005635.s004.zip › code/CC3DDeveloperZone/SecretionCopy/SecretionCopyPlugin.h]

/*************************************************************************
*    CompuCell - A software framework for multimodel simulations of     *
* biocomplexity problems Copyright (C) 2003 University of Notre Dame,   *
*                             Indiana                                   *
*                                                                       *
* This program is free software; IF YOU AGREE TO CITE USE OF CompuCell  *
*  IN ALL RELATED RESEARCH PUBLICATIONS according to the terms of the   *
*  CompuCell GNU General Public License RIDER you can redistribute it   *
* and/or modify it under the terms of the GNU General Public License as *
*  published by the Free Software Foundation; either version 2 of the   *
*         License, or (at your option) any later version.               *
*                                                                       *
* This program is distributed in the hope that it will be useful, but   *
*      WITHOUT ANY WARRANTY; without even the implied warranty of       *
*  MERCHANTABILITY or FITNESS FOR A PARTICULAR PURPOSE.  See the GNU    *
*             General Public License for more details.                  *
*                                                                       *
*  You should have received a copy of the GNU General Public License    *
*     along with this program; if not, write to the Free Software       *
*      Foundation, Inc., 675 Mass Ave, Cambridge, MA 02139, USA.        *
*************************************************************************/

#ifndef SECRETIONCOPYPLUGIN_H
#define SECRETIONCOPYPLUGIN_H

#include <CompuCell3D/Plugin.h>
#include <CompuCell3D/Potts3D/FixedStepper.h>
#include <CompuCell3D/Field3D/Dim3D.h>

#include <string>
#include <vector>


#include "SecretionCopyDataP.h"
#include "SecretionCopyDLLSpecifier.h"

class CC3DXMLElement;
namespace CompuCell3D {

	class Potts3D;
	class CellG;
	class Steppable;
	class Simulator;
	class Automaton;
	class BoundaryStrategy;
	class BoxWatcher;
	class BoundaryPixelTrackerPlugin;
	class PixelTrackerPlugin;
	class FieldSecretorCopy;

	class ParallelUtilsOpenMP;

	template <typename Y> class WatchableField3D;
	template <typename Y> class Field3D;


	class SECRETIONCOPY_EXPORT SecretionCopyPlugin : public Plugin, public FixedStepper {
			Potts3D* potts;
			Simulator * sim;
			CC3DXMLElement *xmlData;

			std::vector<SecretionCopyDataP>  secretionDataPVec;
			Dim3D fieldDim;
			WatchableField3D<CellG *> *cellFieldG;
			Automaton *automaton;
			BoxWatcher *boxWatcherSteppable;
			BoundaryPixelTrackerPlugin *boundaryPixelTrackerPlugin;
			PixelTrackerPlugin *pixelTrackerPlugin;

			ParallelUtilsOpenMP *pUtils;
			BoundaryStrategy *boundaryStrategy;
			unsigned int maxNeighborIndex;
			bool disablePixelTracker;
			bool disableBoundaryPixelTracker;

		public:
			SecretionCopyPlugin();
			virtual ~SecretionCopyPlugin();

			typedef void (SecretionCopyPlugin::*secrSingleFieldFcnPtr_t)(unsigned int idx);

			Field3D<float>*  getConcentrationFieldByName(std::string _fieldName);
			void secreteSingleField(unsigned int idx);
			void secreteOnContactSingleField(unsigned int idx);
			void secreteConstantConcentrationSingleField(unsigned int idx);

			FieldSecretorCopy getFieldSecretorCopy(std::string _fieldName);

			// Stepper interface
			virtual void step();
			//SimObject interface
			virtual void init(Simulator *simulator, CC3DXMLElement *_xmlData=0);
			virtual void extraInit(Simulator *simulator);

			//SteerableObject interface
			virtual void update(CC3DXMLElement *_xmlData, bool _fullInitFlag=false);
			virtual std::string steerableName();
			virtual std::string toString();
	};
};
#endif
