# Supplementary material for: Blood vessel tortuosity selects against evolution of aggressive tumor cells in confined tissue environments: A modeling approach
Source: PLoS Comput Biol. 2017 Jul 17;13(7):e1005635. doi: 10.1371/journal.pcbi.1005635 (PMC5536454; doi:10.1371/journal.pcbi.1005635)
Supplement: S1 File — Simulations were run using a CompuCell3D installation available from the Indiana University Bloomington and the Biocomplexity Institute (www.compucell3d.org) [39]. Parameters for the simulations are set in XML scripts (simulation.xml). Simulations require initial configuration files for cells and diffusible concentration fields (PIFtemplate.pif, FieldGLUtemplate.txt, FieldOXYtemplate.txt) specified in the XML file, and a set of customized plugins (called ‘steppables’ and ‘plugins’) to be installed in the CompuCell3D ‘DeveloperZone’. Simulation outputs are a set of files for each sampling time point that contain cell-based information (values of mutating parameters and other cell-level indicators), concentration field data, and cell configuration data. (ZIP) [file pcbi.1005635.s004.zip › code/CC3DDeveloperZone/VolumeImproved/VolumeImprovedPlugin.cpp]

/*************************************************************************
*    CompuCell - A software framework for multimodel simulations of     *
* biocomplexity problems Copyright (C) 2003 University of Notre Dame,   *
*                             Indiana                                   *
*                                                                       *
* This program is free software; IF YOU AGREE TO CITE USE OF CompuCell  *
*  IN ALL RELATED RESEARCH PUBLICATIONS according to the terms of the   *
*  CompuCell GNU General Public License RIDER you can redistribute it   *
* and/or modify it under the terms of the GNU General Public License as *
*  published by the Free Software Foundation; either version 2 of the   *
*         License, or (at your option) any later version.               *
*                                                                       *
* This program is distributed in the hope that it will be useful, but   *
*      WITHOUT ANY WARRANTY; without even the implied warranty of       *
*  MERCHANTABILITY or FITNESS FOR A PARTICULAR PURPOSE.  See the GNU    *
*             General Public License for more details.                  *
*                                                                       *
*  You should have received a copy of the GNU General Public License    *
*     along with this program; if not, write to the Free Software       *
*      Foundation, Inc., 675 Mass Ave, Cambridge, MA 02139, USA.        *
*************************************************************************/


#include <CompuCell3D/Simulator.h>
#include <CompuCell3D/Potts3D/Potts3D.h>
#include <CompuCell3D/Automaton/Automaton.h>
using namespace CompuCell3D;

#include <iostream>
#include <string>
#include <algorithm>
#include <PublicUtilities/Units/Unit.h>
using namespace std;

#include "VolumeImprovedPlugin.h"


// VolumeImprovedPlugin::VolumeImprovedPlugin() : potts(0) {}

VolumeImprovedPlugin::~VolumeImprovedPlugin() {}

void VolumeImprovedPlugin::init(Simulator *simulator, CC3DXMLElement *_xmlData){
	potts = simulator->getPotts();
	bool pluginAlreadyRegisteredFlag;
	Plugin *plugin=Simulator::pluginManager.get("VolumeTracker",&pluginAlreadyRegisteredFlag); //this will load VolumeImprovedTracker plugin if it is not already loaded


	pluginName=_xmlData->getAttribute("Name");

	cerr<<"GOT HERE BEFORE CALLING INIT"<<endl;
	if(!pluginAlreadyRegisteredFlag)
		plugin->init(simulator);
	potts->registerEnergyFunctionWithName(this,toString());
	//save pointer to plugin xml element for later. Initialization has to be done in extraInit to make sure sutomaton (CelltypePlugin)
	// is already registered - we need it in the case of BYCELLTYPE
	xmlData=_xmlData;

	CC3DXMLElement  *X=_xmlData->getFirstElement("relativeVolume"); 
	if (X) relativeVolume=true;
	else relativeVolume=false; 

	simulator->registerSteerableObject(this);

}

void VolumeImprovedPlugin::update(CC3DXMLElement *_xmlData, bool _fullInitFlag){
	//if there are no child elements for this plugin it means will use changeEnergyByCellId

	if(potts->getDisplayUnitsFlag()){
		Unit targetVolumeImprovedUnit=powerUnit(potts->getLengthUnit(),3);
		Unit lambdaVolumeImprovedUnit=potts->getEnergyUnit()/(targetVolumeImprovedUnit*targetVolumeImprovedUnit);


		CC3DXMLElement * unitsElem=_xmlData->getFirstElement("Units"); 
		if (!unitsElem){ //add Units element
			unitsElem=_xmlData->attachElement("Units");
		}

		if(unitsElem->getFirstElement("TargetVolumeUnit")){
			unitsElem->getFirstElement("TargetVolumeUnit")->updateElementValue(targetVolumeImprovedUnit.toString());
		}else{
			CC3DXMLElement * volumeImprovedUnitElem = unitsElem->attachElement("TargetVolumeUnit",targetVolumeImprovedUnit.toString());
		}

		if(unitsElem->getFirstElement("LambdaVolumeUnit")){
			unitsElem->getFirstElement("LambdaVolumeUnit")->updateElementValue(lambdaVolumeImprovedUnit.toString());
		}else{
			CC3DXMLElement * lambdaVolumeImprovedUnitElem = unitsElem->attachElement("LambdaVolumeUnit",lambdaVolumeImprovedUnit.toString());
		}


	}


	if(!_xmlData->getNumberOfChildren()){ 
		functionType=BYCELLID;
	}else{
		if(_xmlData->findElement("VolumeEnergyParameters"))
			functionType=BYCELLTYPE;
		else if (_xmlData->findElement("TargetVolume"))
			functionType=GLOBAL;
		else //default to changeEnergyByCellId
			functionType=BYCELLID;
	}
	Automaton *automaton=potts->getAutomaton();
	cerr<<"automaton="<<automaton<<endl;

	switch(functionType){
		case BYCELLID:
			//set fcn ptr
			changeEnergyFcnPtr=&VolumeImprovedPlugin::changeEnergyByCellId;
			break;

		case BYCELLTYPE:
			{
				volumeImprovedEnergyParamVector.clear();
				vector<int> typeIdVec;
				vector<VolumeImprovedEnergyParam> volumeImprovedEnergyParamVectorTmp;

				CC3DXMLElementList energyVec=_xmlData->getElements("VolumeEnergyParameters");

				for (int i = 0 ; i<energyVec.size(); ++i){
					VolumeImprovedEnergyParam volParam;

					volParam.targetVolume=energyVec[i]->getAttributeAsDouble("TargetVolume");
					volParam.lambdaVolume=energyVec[i]->getAttributeAsDouble("LambdaVolume");
					volParam.typeName=energyVec[i]->getAttribute("CellType");
					cerr<<"automaton="<<automaton<<endl;
					typeIdVec.push_back(automaton->getTypeId(volParam.typeName));

					volumeImprovedEnergyParamVectorTmp.push_back(volParam);				
				}
				vector<int>::iterator pos=max_element(typeIdVec.begin(),typeIdVec.end());
				int maxTypeId=*pos;
				volumeImprovedEnergyParamVector.assign(maxTypeId+1,VolumeImprovedEnergyParam());
				for (int i = 0 ; i < volumeImprovedEnergyParamVectorTmp.size() ; ++i){
					volumeImprovedEnergyParamVector[typeIdVec[i]]=volumeImprovedEnergyParamVectorTmp[i];
				}

				//set fcn ptr
				changeEnergyFcnPtr=&VolumeImprovedPlugin::changeEnergyByCellType;
			}
			break;

		case GLOBAL:
			//using Global VolumeImproved Energy Parameters
			targetVolume=_xmlData->getFirstElement("TargetVolume")->getDouble();
			lambdaVolume=_xmlData->getFirstElement("LambdaVolume")->getDouble();

			//set fcn ptr
			changeEnergyFcnPtr=&VolumeImprovedPlugin::changeEnergyGlobal;
			break;

		default:
			//set fcn ptr
			changeEnergyFcnPtr=&VolumeImprovedPlugin::changeEnergyByCellId;
	}
}


void VolumeImprovedPlugin::extraInit(Simulator *simulator){
	update(xmlData);
}

double VolumeImprovedPlugin::changeEnergyGlobal(const Point3D &pt, const CellG *newCell,const CellG *oldCell){

	double energy = 0;

	if (oldCell == newCell) return 0;

	//as in the original version 
	if (newCell){
		energy += lambdaVolume *
			(1 + 2 * (newCell->volume - targetVolume));

	}
	if (oldCell){
		energy += lambdaVolume *
			(1 - 2 * (oldCell->volume - targetVolume));


	}


	return energy;


}

double VolumeImprovedPlugin::changeEnergyByCellType(const Point3D &pt,const CellG *newCell,const CellG *oldCell) {

	/// E = lambda * (volume - targetVolume) ^ 2 

	double energy = 0;

	if (oldCell == newCell) return 0;

	if (newCell)
		energy += volumeImprovedEnergyParamVector[newCell->type].lambdaVolume *
		(1 + 2 * (newCell->volume - fabs(volumeImprovedEnergyParamVector[newCell->type].targetVolume)));

	if (oldCell)
		energy += volumeImprovedEnergyParamVector[oldCell->type].lambdaVolume  *
		(1 - 2 * (oldCell->volume - fabs(volumeImprovedEnergyParamVector[oldCell->type].targetVolume)));


	//cerr<<"VOLUME CHANGE ENERGY NEW: "<<energy<<endl;
	return energy;
}


double VolumeImprovedPlugin::changeEnergyByCellId(const Point3D &pt,const CellG *newCell,const CellG *oldCell) {

	/// E = lambda * (volume - targetVolume) ^ 2 

	double energy = 0, d;

	if (oldCell == newCell) return 0;

	if (newCell){
		if (relativeVolume) {
			if (!(d=newCell->targetVolume >0)) d=1;
		}
		energy +=  newCell->lambdaVolume*
			(1 + 2 * ((double)newCell->volume - newCell->targetVolume))/d;
	}
	if (oldCell){
		if (relativeVolume) {
			if (!(d=oldCell->targetVolume >0)) d=1;
		}
		energy += oldCell->lambdaVolume*
			(1 - 2 * ((double)oldCell->volume - oldCell->targetVolume))/d;
	}


	return energy;
}


double VolumeImprovedPlugin::changeEnergy(const Point3D &pt,const CellG *newCell,const CellG *oldCell) {

	/// E = lambda * (volume - targetVolume) ^ 2 
	return (this->*changeEnergyFcnPtr)(pt,newCell,oldCell);


}


std::string VolumeImprovedPlugin::steerableName(){
	return pluginName;
	//return "VolumeImproved";
}

std::string VolumeImprovedPlugin::toString(){
	return pluginName;
	//return "VolumeImproved";
}
