# Supplementary material for: Blood vessel tortuosity selects against evolution of aggressive tumor cells in confined tissue environments: A modeling approach
Source: PLoS Comput Biol. 2017 Jul 17;13(7):e1005635. doi: 10.1371/journal.pcbi.1005635 (PMC5536454; doi:10.1371/journal.pcbi.1005635)
Supplement: S1 File — Simulations were run using a CompuCell3D installation available from the Indiana University Bloomington and the Biocomplexity Institute (www.compucell3d.org) [39]. Parameters for the simulations are set in XML scripts (simulation.xml). Simulations require initial configuration files for cells and diffusible concentration fields (PIFtemplate.pif, FieldGLUtemplate.txt, FieldOXYtemplate.txt) specified in the XML file, and a set of customized plugins (called ‘steppables’ and ‘plugins’) to be installed in the CompuCell3D ‘DeveloperZone’. Simulation outputs are a set of files for each sampling time point that contain cell-based information (values of mutating parameters and other cell-level indicators), concentration field data, and cell configuration data. (ZIP) [file pcbi.1005635.s004.zip › code/CC3DDeveloperZone/VolumeImproved/VolumeImprovedPlugin.h]

/*************************************************************************
 *    CompuCell - A software framework for multimodel simulations of     *
 * biocomplexity problems Copyright (C) 2003 University of Notre Dame,   *
 *                             Indiana                                   *
 *                                                                       *
 * This program is free software; IF YOU AGREE TO CITE USE OF CompuCell  *
 *  IN ALL RELATED RESEARCH PUBLICATIONS according to the terms of the   *
 *  CompuCell GNU General Public License RIDER you can redistribute it   *
 * and/or modify it under the terms of the GNU General Public License as *
 *  published by the Free Software Foundation; either version 2 of the   *
 *         License, or (at your option) any later version.               *
 *                                                                       *
 * This program is distributed in the hope that it will be useful, but   *
 *      WITHOUT ANY WARRANTY; without even the implied warranty of       *
 *  MERCHANTABILITY or FITNESS FOR A PARTICULAR PURPOSE.  See the GNU    *
 *             General Public License for more details.                  *
 *                                                                       *
 *  You should have received a copy of the GNU General Public License    *
 *     along with this program; if not, write to the Free Software       *
 *      Foundation, Inc., 675 Mass Ave, Cambridge, MA 02139, USA.        *
 *************************************************************************/

#ifndef VOLUMEPLUGIN_H
#define VOLUMEPLUGIN_H

#include <CompuCell3D/Plugin.h>
#include <CompuCell3D/Potts3D/Stepper.h>
#include <CompuCell3D/Potts3D/EnergyFunction.h>
#include <CompuCell3D/Potts3D/CellGChangeWatcher.h>
#include <CompuCell3D/Potts3D/Cell.h>
// #include <CompuCell3D/dllDeclarationSpecifier.h>
// #include "VolumeImprovedDLLSpecifier.h"
#include <vector>
#include <string>

class CC3DXMLElement;

namespace CompuCell3D {
  class Potts3D;
  class CellG;

  class VolumeImprovedEnergyParam{
  public:
	  VolumeImprovedEnergyParam():targetVolume(0.0),lambdaVolume(0.0){}
	  double targetVolume;
	  double lambdaVolume;
	  std::string typeName;
  };

  class VolumeImprovedPlugin : public Plugin , public EnergyFunction {
	Potts3D *potts;
	CC3DXMLElement *xmlData;

	std::string pluginName;
	bool relativeVolume;

    double targetVolume;
    double lambdaVolume;
	enum FunctionType {GLOBAL=0,BYCELLTYPE=1,BYCELLID=2};
	FunctionType functionType;
	std::vector<VolumeImprovedEnergyParam> volumeImprovedEnergyParamVector;

	

	typedef double (VolumeImprovedPlugin::*changeEnergy_t)(const Point3D &pt, const CellG *newCell,const CellG *oldCell);

	VolumeImprovedPlugin::changeEnergy_t changeEnergyFcnPtr;
	double changeEnergyGlobal(const Point3D &pt, const CellG *newCell,const CellG *oldCell);
	double changeEnergyByCellType(const Point3D &pt, const CellG *newCell,const CellG *oldCell);
	double changeEnergyByCellId(const Point3D &pt, const CellG *newCell,const CellG *oldCell);

  public:
    VolumeImprovedPlugin():potts(0),pluginName("VolumeImproved"){};
    virtual ~VolumeImprovedPlugin();

    // SimObject interface
	virtual void extraInit(Simulator *simulator);
	virtual void init(Simulator *simulator, CC3DXMLElement *_xmlData);
    virtual void update(CC3DXMLElement *_xmlData, bool _fullInitFlag=false);
	 
	 //EnergyFunction interface
	virtual double changeEnergy(const Point3D &pt, const CellG *newCell,const CellG *oldCell);
    virtual std::string steerableName();
	virtual std::string toString();
  };
};
#endif
