# Supplementary material for: Blood vessel tortuosity selects against evolution of aggressive tumor cells in confined tissue environments: A modeling approach
Source: PLoS Comput Biol. 2017 Jul 17;13(7):e1005635. doi: 10.1371/journal.pcbi.1005635 (PMC5536454; doi:10.1371/journal.pcbi.1005635)
Supplement: S1 File — Simulations were run using a CompuCell3D installation available from the Indiana University Bloomington and the Biocomplexity Institute (www.compucell3d.org) [39]. Parameters for the simulations are set in XML scripts (simulation.xml). Simulations require initial configuration files for cells and diffusible concentration fields (PIFtemplate.pif, FieldGLUtemplate.txt, FieldOXYtemplate.txt) specified in the XML file, and a set of customized plugins (called ‘steppables’ and ‘plugins’) to be installed in the CompuCell3D ‘DeveloperZone’. Simulation outputs are a set of files for each sampling time point that contain cell-based information (values of mutating parameters and other cell-level indicators), concentration field data, and cell configuration data. (ZIP) [file pcbi.1005635.s004.zip › code/CC3DDeveloperZone/SaveField/SaveField.cpp]

/*************************************************************************
*    CompuCell - A software framework for multimodel simulations of     *
* biocomplexity problems Copyright (C) 2003 University of Notre Dame,   *
*                             Indiana                                   *
*                                                                       *
* This program is free software; IF YOU AGREE TO CITE USE OF CompuCell  *
*  IN ALL RELATED RESEARCH PUBLICATIONS according to the terms of the   *
*  CompuCell GNU General Public License RIDER you can redistribute it   *
* and/or modify it under the terms of the GNU General Public License as *
*  published by the Free Software Foundation; either version 2 of the   *
*         License, or (at your option) any later version.               *
*                                                                       *
* This program is distributed in the hope that it will be useful, but   *
*      WITHOUT ANY WARRANTY; without even the implied warranty of       *
*  MERCHANTABILITY or FITNESS FOR A PARTICULAR PURPOSE.  See the GNU    *
*             General Public License for more details.                  *
*                                                                       *
*  You should have received a copy of the GNU General Public License    *
*     along with this program; if not, write to the Free Software       *
*      Foundation, Inc., 675 Mass Ave, Cambridge, MA 02139, USA.        *
*************************************************************************/


#include <CompuCell3D/Potts3D/CellInventory.h>
#include <CompuCell3D/Automaton/Automaton.h>

#include <CompuCell3D/Simulator.h>
#include <CompuCell3D/Potts3D/Cell.h>
#include <CompuCell3D/Potts3D/Potts3D.h>
#include <CompuCell3D/Field3D/Point3D.h>
#include <CompuCell3D/steppables/PDESolvers/DiffusableVector.h>
#include <CompuCell3D/Field3D/Field3D.h>
#include <CompuCell3D/Field3D/WatchableField3D.h>
// #include <CompuCell3D/plugins/PixelTracker/PixelTrackerPlugin.h>
#include "../Metabolism/PixelTracker/PixelTrackerPlugin.h"

using namespace CompuCell3D;
#include <BasicUtils/BasicString.h>
#include <BasicUtils/BasicException.h>
#include <BasicUtils/BasicClassAccessor.h>
#include <PublicUtilities/StringUtils.h>

#include <string>
#include <fstream>
#include <sstream>
#include <vector>


using namespace std;


#define EXP_STL

#include "SaveField.h"

SaveField::SaveField(){};

SaveField::~SaveField(){}


void SaveField::init(Simulator *_simulator, CC3DXMLElement *_xmlData){
	//cout << "************************\n";
	//cout << "INITIATE SAVEFIELD\n";
	potts = _simulator->getPotts();
	cellInventoryPtr = & potts->getCellInventory();
	CC3DXMLElement *dataXMLElement=_xmlData->getFirstElement("NumberOfFields");
	num = dataXMLElement->getInt();
	vector<string> baseNames;
	vector<string> fieldNames;
	string baseNamesString = _xmlData->getFirstElement("BaseName")->getText();
	string fieldNamesString = _xmlData->getFirstElement("FieldName")->getText();
	parseStringIntoList(baseNamesString,baseNames,",");
	parseStringIntoList(fieldNamesString,fieldNames,",");
	num=fieldNames.size();
	for (int i = 0; i < fieldNames.size(); i++){
		fieldName[i]=fieldNames[i];
	}

	for (int i = 0; i < baseNames.size(); i++){
		baseName[i]=baseNames[i];
	}
	for (int i = 0; i < baseNames.size(); i++){
		cout << "fieldName = " << fieldName[i] << endl;
	}
	fieldDim = potts->getCellFieldG()->getDim();
	cout << "fieldDim = " << fieldDim.x << "," << fieldDim.y << endl;
	
}

void SaveField::start(){}

void SaveField::step(const unsigned int currentStep) {
	ostringstream str;
	for (int i=0;i<num;i++){
		field = simulator->getConcentrationFieldByName(fieldName[i]);
		str<<baseName[i]<<"_field_"<<currentStep<<".data";
		ofstream file(str.str().c_str());
		Point3D pt;
		for (pt.y = 0; pt.y < fieldDim.y; ++pt.y){
			for (pt.x = 0; pt.x < fieldDim.x; ++pt.x){
	file << pt.x << "\t" << pt.y << "\t" << field->get(pt) << "\n";
			}
		}
		file.close();
		str.str("");
	}
}

void SaveField::finish(){}

std::string SaveField::toString(){return "SaveField";}
