# Supplementary material for: Blood vessel tortuosity selects against evolution of aggressive tumor cells in confined tissue environments: A modeling approach
Source: PLoS Comput Biol. 2017 Jul 17;13(7):e1005635. doi: 10.1371/journal.pcbi.1005635 (PMC5536454; doi:10.1371/journal.pcbi.1005635)
Supplement: S1 File — Simulations were run using a CompuCell3D installation available from the Indiana University Bloomington and the Biocomplexity Institute (www.compucell3d.org) [39]. Parameters for the simulations are set in XML scripts (simulation.xml). Simulations require initial configuration files for cells and diffusible concentration fields (PIFtemplate.pif, FieldGLUtemplate.txt, FieldOXYtemplate.txt) specified in the XML file, and a set of customized plugins (called ‘steppables’ and ‘plugins’) to be installed in the CompuCell3D ‘DeveloperZone’. Simulation outputs are a set of files for each sampling time point that contain cell-based information (values of mutating parameters and other cell-level indicators), concentration field data, and cell configuration data. (ZIP) [file pcbi.1005635.s004.zip › code/CC3DDeveloperZone/SaveField/SaveField.h]

/*************************************************************************
 *    CompuCell - A software framework for multimodel simulations of     *
 * biocomplexity problems Copyright (C) 2003 University of Notre Dame,   *
 *                             Indiana                                   *
 *                                                                       *
 * This program is free software; IF YOU AGREE TO CITE USE OF CompuCell  *
 *  IN ALL RELATED RESEARCH PUBLICATIONS according to the terms of the   *
 *  CompuCell GNU General Public License RIDER you can redistribute it   *
 * and/or modify it under the terms of the GNU General Public License as *
 *  published by the Free Software Foundation; either version 2 of the   *
 *         License, or (at your option) any later version.               *
 *                                                                       *
 * This program is distributed in the hope that it will be useful, but   *
 *      WITHOUT ANY WARRANTY; without even the implied warranty of       *
 *  MERCHANTABILITY or FITNESS FOR A PARTICULAR PURPOSE.  See the GNU    *
 *             General Public License for more details.                  *
 *                                                                       *
 *  You should have received a copy of the GNU General Public License    *
 *     along with this program; if not, write to the Free Software       *
 *      Foundation, Inc., 675 Mass Ave, Cambridge, MA 02139, USA.        *
 *************************************************************************/

#ifndef SaveField_H
#define SaveField_H

#include <CompuCell3D/Steppable.h>
#include <CompuCell3D/Field3D/Dim3D.h>
// #include <CompuCell3D/plugins/PixelTracker/PixelTracker.h>
#include "../Metabolism/PixelTracker/PixelTracker.h"
#include <CompuCell3D/Field3D/Field3D.h>
#include <string>
#include <fstream>

template <typename Y> class BasicClassAccessor;

namespace CompuCell3D {
  class Potts3D;
  class CellInventory;
  template <class T> class Field3DImpl;
   
  class SaveField : public Steppable
  {
	
	Potts3D *potts;
	CellInventory * cellInventoryPtr;
	BasicClassAccessor<PixelTracker> * pixelTrackerAccessorPtr;
	std::string baseName[50],fieldName[50];
	int num;
	Field3D<float> *field;
	Dim3D fieldDim;
//	std::ofstream file;
	int freq;

  public:
	SaveField();
	virtual ~SaveField();
	void setPotts(Potts3D *potts) {this->potts = potts;}
	
	// SimObject interface
	virtual void init(Simulator *_simulator, CC3DXMLElement *_xmlData=0);
	virtual std::string toString();
	// Begin Steppable interface
	virtual void start();
	virtual void step(const unsigned int currentStep);
	virtual void finish();
	// End Steppable interface
  };
};
#endif
