# Supplementary material for: Blood vessel tortuosity selects against evolution of aggressive tumor cells in confined tissue environments: A modeling approach
Source: PLoS Comput Biol. 2017 Jul 17;13(7):e1005635. doi: 10.1371/journal.pcbi.1005635 (PMC5536454; doi:10.1371/journal.pcbi.1005635)
Supplement: S1 File — Simulations were run using a CompuCell3D installation available from the Indiana University Bloomington and the Biocomplexity Institute (www.compucell3d.org) [39]. Parameters for the simulations are set in XML scripts (simulation.xml). Simulations require initial configuration files for cells and diffusible concentration fields (PIFtemplate.pif, FieldGLUtemplate.txt, FieldOXYtemplate.txt) specified in the XML file, and a set of customized plugins (called ‘steppables’ and ‘plugins’) to be installed in the CompuCell3D ‘DeveloperZone’. Simulation outputs are a set of files for each sampling time point that contain cell-based information (values of mutating parameters and other cell-level indicators), concentration field data, and cell configuration data. (ZIP) [file pcbi.1005635.s004.zip › code/CC3DDeveloperZone/README.txt]

A set of custom steppables and plugins for CompuCell3D (v3.6.1) as used for the work:
Title: "Blood vessel tortuosity selects against evolution of afressive tumor cells in confined tissue environments: a modeling approach"
Authors: "Andras Szabo, Roeland M H Merks"
Contact: a.szabo@ucl.ac.uk


Steppables
----------
CellManagement  		- Main steppable with general cell management functions

AdhesionFlexCopy   		- Adhesion molecules plugin compatible with mutating cells
CellGrowthControl 		- Functions for cellular growth control
CellSignaling   		- Cell signaling functions, including cell turnover
ChemotaxisCopy               	- Chemotaxis plugin compatible with mutating cells
EvolutionaryTumorExtensionA  	- Functions related to evolution of cell adhesion molecules
EvolutionaryTumorExtensionB  	- Functions related to evolution of cell chemotaxis parameters
Metabolism                   	- Cellular metabolism functions
SaveData       			- Custom steppable for outputting data from simulation runs
SecretionCopy			- Custom steppable for secreting and absorbing diffusable substances (no parameters)


Install these plugins and steppables in the CompuCell3D Developer Zone as usual (refer to CompuCell3D website for more information), by adding the following lines to the main CMakeLists.txt file:

add_subdirectory(AdhesionFlexCopy)      ## adapted adhesion-flex
add_subdirectory(CellGrowthControl)     ## controlled cell growth and division
add_subdirectory(CellManagement)        ## cell properties handling
add_subdirectory(CellSignaling)         ## control over cell behavior
add_subdirectory(ChemotaxisCopy)        ## copy to gain access to lambda parameters
add_subdirectory(EvolutionaryTumorExtensionA)	## control of cell adhesion molecules
add_subdirectory(EvolutionaryTumorExtensionB)	## control of cell chemotaxis parameters
add_subdirectory(Metabolism)            ## a simple metabolism steppable
add_subdirectory(SaveData)              ## save various (cell-) data
add_subdirectory(SaveField)             ## save field data
add_subdirectory(SecretionCopy)		## adapted secretion plugin
add_subdirectory(VolumeImproved)        ## enables relative volume constraint


Some of the directories require symbolic links (shortcuts) in order to link properly. These are: 
CellGrowthControl
Metabolism
Please refer to the README.txt files wihtin the directories for brief instructions. If AdhesionFlexCopyPlugin cannot locate muParser, please insert a link in that directory to the muParser located in the CompuCell3D core (see README.txt in AdhesionFlexCopyPlugin). 
