# Supplementary material for: Blood vessel tortuosity selects against evolution of aggressive tumor cells in confined tissue environments: A modeling approach
Source: PLoS Comput Biol. 2017 Jul 17;13(7):e1005635. doi: 10.1371/journal.pcbi.1005635 (PMC5536454; doi:10.1371/journal.pcbi.1005635)
Supplement: S1 File — Simulations were run using a CompuCell3D installation available from the Indiana University Bloomington and the Biocomplexity Institute (www.compucell3d.org) [39]. Parameters for the simulations are set in XML scripts (simulation.xml). Simulations require initial configuration files for cells and diffusible concentration fields (PIFtemplate.pif, FieldGLUtemplate.txt, FieldOXYtemplate.txt) specified in the XML file, and a set of customized plugins (called ‘steppables’ and ‘plugins’) to be installed in the CompuCell3D ‘DeveloperZone’. Simulation outputs are a set of files for each sampling time point that contain cell-based information (values of mutating parameters and other cell-level indicators), concentration field data, and cell configuration data. (ZIP) [file pcbi.1005635.s004.zip › code/CC3DDeveloperZone/SaveData/SaveData.cpp]

/*************************************************************************
*    CompuCell - A software framework for multimodel simulations of     *
* biocomplexity problems Copyright (C) 2003 University of Notre Dame,   *
*                             Indiana                                   *
*                                                                       *
* This program is free software; IF YOU AGREE TO CITE USE OF CompuCell  *
*  IN ALL RELATED RESEARCH PUBLICATIONS according to the terms of the   *
*  CompuCell GNU General Public License RIDER you can redistribute it   *
* and/or modify it under the terms of the GNU General Public License as *
*  published by the Free Software Foundation; either version 2 of the   *
*         License, or (at your option) any later version.               *
*                                                                       *
* This program is distributed in the hope that it will be useful, but   *
*      WITHOUT ANY WARRANTY; without even the implied warranty of       *
*  MERCHANTABILITY or FITNESS FOR A PARTICULAR PURPOSE.  See the GNU    *
*             General Public License for more details.                  *
*                                                                       *
*  You should have received a copy of the GNU General Public License    *
*     along with this program; if not, write to the Free Software       *
*      Foundation, Inc., 675 Mass Ave, Cambridge, MA 02139, USA.        *
*************************************************************************/

#include <CompuCell3D/Potts3D/CellInventory.h>
#include <CompuCell3D/Simulator.h>
#include <CompuCell3D/Potts3D/Cell.h>
#include <CompuCell3D/Potts3D/Potts3D.h>
#include <CompuCell3D/plugins/CellType/CellTypePlugin.h>
#include <BasicUtils/BasicString.h>
#include <BasicUtils/BasicException.h>
#include <BasicUtils/BasicClassAccessor.h>
#include <PublicUtilities/StringUtils.h>

#include <string>
#include <fstream>
#include <sstream>

#include "SaveData.h"

using namespace CompuCell3D;

void SaveData::init(Simulator *_simulator, CC3DXMLElement *_xmlData){
	CC3DXMLElement *X;
	std::string datalist, numString;
	std::ostringstream numStream;
	sim=_simulator;
	potts=_simulator->getPotts();
	cellInventoryPtr=&potts->getCellInventory();

	X=_xmlData->getFirstElement("Basename");
	if (X) BASENAME=X->getText();
	X=_xmlData->getFirstElement("Data");
	if (X) datalist=X->getText();
	parseStringIntoList(datalist,DataV,",");
        X=_xmlData->getFirstElement("phylogeny");
        if (X) phylogenyFileName=X->getText();
        else phylogenyFileName="";

	X=_xmlData->getFirstElement("ValidForCellTypes");
	if (X){
		unsigned char c;
		std::vector<std::string> Tvec;
		std::vector<std::string>::iterator it;
		std::string a=X->getText();
		parseStringIntoList(a,Tvec,",");
		for (int i=0; i<Tvec.size(); i++){
			unsigned char c=(unsigned char)atoi(Tvec[i].c_str());
			CTypes[c]=true;
			std::cerr << "VALID: " << c << "\n";
		};
		if (CTypes.find(0)==CTypes.end()) {
			CTypes[0]=false;
		};
	}
        

	numStream << _simulator->getNumSteps();
	numString=numStream.str();
	numDigits=numString.size();
};

void SaveData::extraInit(Simulator *_simulator){
	std::cerr << ", extraInit for: " << toString() << "\n";

	bool registered;
	CM=((CellManagement*)Simulator::steppableManager.get
			("CellManagement",&registered));
	if (!registered) 
		std::cerr << "CellManagement not initiated properly!\n";
};

void SaveData::start(){};

void SaveData::step(const unsigned int currentStep){
	std::ostringstream str, strPhyl;
	std::vector<std::string>::iterator it;
	CellG *cell;
	CellInventory::cellInventoryIterator cii;
        int validCells=0;
	
        // output file:
        str << BASENAME ;
        str.width(numDigits);
        str.fill('0');
        str << currentStep << ".data";
        std::ofstream file(str.str().c_str());

        // phylogeny output file name:
        strPhyl << phylogenyFileName ;
        strPhyl.width(numDigits);
        strPhyl.fill('0');
        strPhyl << currentStep << ".data";
        std::ofstream filePhyl(strPhyl.str().c_str());
        
        for (cii=cellInventoryPtr->cellInventoryBegin();
                        cii!=cellInventoryPtr->cellInventoryEnd();
                        ++cii){
            cell=cellInventoryPtr->getCell(cii);

                
            if (CTypes.find((int)(cell->type))==CTypes.end()) CTypes[(int)(cell->type)]=false;
            if (CTypes[(int)(cell->type)]==true){
                validCells += 1;
            }
        }
        // output data: 
        // print general data
        file << "#TIME= " << currentStep <<"\n";
        file << "#SIZE= " ;
        file <<	(potts->getMaxCoordinates())-(potts->getMinCoordinates());
        file << "\n";
        file << "#CellNumber= " << validCells << "\n";
        file << "\n";
    
        // print data header:
        file << "#KEY: CellID CellType CellVolume CellTargetVolume " ;
        file << CM->getPrintableDataHeader(DataV) << "\n";
        
        // print cell-data:
        for (cii=cellInventoryPtr->cellInventoryBegin();
                        cii!=cellInventoryPtr->cellInventoryEnd();
                        ++cii){
            cell=cellInventoryPtr->getCell(cii);

            if (CTypes.find((int)(cell->type))==CTypes.end()) CTypes[(int)(cell->type)]=false;
            if (CTypes[(int)(cell->type)]==true){
                file << cell->id << " ";
                file << (int)(cell->type) << " ";
                file << cell->volume << " ";
                file << cell->targetVolume << " ";
                file << CM->getPrintableData(cell,DataV);
                file << "\n";
            };
        };
        file.close();
        str.str("");
        
        
        // output phylogeny data: 
        if (phylogenyFileName != "" ){
            // print general data
            filePhyl << "#TIME= " << currentStep <<"\n";
            filePhyl << "#SIZE= " ;
            filePhyl <<	(potts->getMaxCoordinates())-(potts->getMinCoordinates());
            filePhyl << "\n";
            filePhyl << "#CellNumber= " << validCells << "\n";
            filePhyl << "\n";

            // print data header:
            filePhyl << "#KEY: CellID lineage\n";
            
            // print cell-data:
            for (cii=cellInventoryPtr->cellInventoryBegin();
                            cii!=cellInventoryPtr->cellInventoryEnd();
                            ++cii){
                cell=cellInventoryPtr->getCell(cii);

                if (CTypes.find((int)(cell->type))==CTypes.end()) CTypes[(int)(cell->type)]=false;
                if (CTypes[(int)(cell->type)]==true && cell->volume > 0){
                    filePhyl << cell->id << " ";
                    filePhyl << CM->getCellLineageString(cell);
                    filePhyl << "\n";
                };
            };
            filePhyl.close();
            strPhyl.str("");
        };
};

void SaveData::finish(){};

std::string SaveData::toString(){return "SaveData";};
