# Supplementary material for: Blood vessel tortuosity selects against evolution of aggressive tumor cells in confined tissue environments: A modeling approach
Source: PLoS Comput Biol. 2017 Jul 17;13(7):e1005635. doi: 10.1371/journal.pcbi.1005635 (PMC5536454; doi:10.1371/journal.pcbi.1005635)
Supplement: S1 File — Simulations were run using a CompuCell3D installation available from the Indiana University Bloomington and the Biocomplexity Institute (www.compucell3d.org) [39]. Parameters for the simulations are set in XML scripts (simulation.xml). Simulations require initial configuration files for cells and diffusible concentration fields (PIFtemplate.pif, FieldGLUtemplate.txt, FieldOXYtemplate.txt) specified in the XML file, and a set of customized plugins (called ‘steppables’ and ‘plugins’) to be installed in the CompuCell3D ‘DeveloperZone’. Simulation outputs are a set of files for each sampling time point that contain cell-based information (values of mutating parameters and other cell-level indicators), concentration field data, and cell configuration data. (ZIP) [file pcbi.1005635.s004.zip › code/CC3DDeveloperZone/CellManagement/CellManagement.h]

/*************************************************************************
*    CompuCell - A software framework for multimodel simulations of     *
* biocomplexity problems Copyright (C) 2003 University of Notre Dame,   *
*                             Indiana                                   *
*                                                                       *
* This program is free software; IF YOU AGREE TO CITE USE OF CompuCell  *
*  IN ALL RELATED RESEARCH PUBLICATIONS according to the terms of the   *
*  CompuCell GNU General Public License RIDER you can redistribute it   *
* and/or modify it under the terms of the GNU General Public License as *
*  published by the Free Software Foundation; either version 2 of the   *
*         License, or (at your option) any later version.               *
*                                                                       *
* This program is distributed in the hope that it will be useful, but   *
*      WITHOUT ANY WARRANTY; without even the implied warranty of       *
*  MERCHANTABILITY or FITNESS FOR A PARTICULAR PURPOSE.  See the GNU    *
*             General Public License for more details.                  *
*                                                                       *
*  You should have received a copy of the GNU General Public License    *
*     along with this program; if not, write to the Free Software       *
*      Foundation, Inc., 675 Mass Ave, Cambridge, MA 02139, USA.        *
*************************************************************************/

#ifndef CELLMANAGEMENT_H
#define CELLMANAGEMENT_H

#include <CompuCell3D/Steppable.h>
#include <CompuCell3D/Potts3D/Cell.h>
#include <CompuCell3D/Potts3D/Potts3D.h>
#include <CompuCell3D/Field3D/Dim3D.h>


#include "CellManagementData.h"

#ifndef ADHESIONFLEXCOPY_H
#include "../AdhesionFlexCopy/AdhesionFlexCopyPlugin.h"
#endif
#ifndef CHEMOTAXISCOPYPLUGIN_H
#include "../ChemotaxisCopy/ChemotaxisCopyPlugin.h"
#endif
#ifndef EVOLUTIONARYTUMOREXTENSIONA_H
#include "../EvolutionaryTumorExtensionA/EvolutionaryTumorExtensionA.h"
#endif
#ifndef EVOLUTIONARYTUMOREXTENSIONB_H
#include "../EvolutionaryTumorExtensionB/EvolutionaryTumorExtensionB.h"
#endif
#include "../CellGrowthControl/CellGrowthControl.h"
#include "../Metabolism/Metabolism.h"
#include "../CellSignaling/CellSignaling.h"


#include <BasicUtils/BasicClassAccessor.h>
#include <Utils/Coordinates3D.h>
#include <string>
#include <vector>
#include <map>

class CC3DXMLElement;
namespace CompuCell3D {
	class Potts3D;
	class CellInventory;
	class CellG;
	class AdhesionFlexCopyPlugin;
	class EvolutionaryTumorExtensionA;
	class EvolutionaryTumorExtensionB;
	class ChemotaxisCopyPlugin;
	class CellGrowthControl;
	class Metabolism;
	class CellSignaling;
	class BoundaryStrategy;
        class PixelTrackerPlugin;


	class CellManagement : public Steppable
	{
		Potts3D *potts;
		Simulator * sim;
		CellInventory *cellInventoryPtr;
                WatchableField3D<CellG *> *cellFieldG;

		bool listReady;
		
		
		MutableParameterD initrp;
		bool RPMutPM;
		bool okay_to_mutate;
                int printCloneDistribution;
                bool initialMutation;
                Point3D minpt, maxpt, syssize;
                
                int showFieldFreq;    
                bool showCellClones, showMinMedContact, showGrowth, showNMut;
                bool showGeneration, showTargetVolume, showPressure, showPressureSens, showROSsens;
                bool showEnergyToUse;
                
                void clearfields();
                void setfield(std::string F, CellG* cell, float v);    
                int getCloneColor(CellG* cell);
                                
		std::map <std::string, bool> modlist;
		std::map <unsigned char, bool> mutCTypes;
		std::string mol;

		//Manipulating with mutable parameters:
		MutableParameterD mpD;
		MutableParameterI mpI;
		MutableParameterL mpL;
		MutableParameterD * getMPD(CellG * cell, std::string key);
		MutableParameterI * getMPI(CellG * cell, std::string key);
		bool setMPD (CellG * cell, std::string key, MutableParameterD a);
		bool setMPI (CellG * cell, std::string key, MutableParameterI a);
		

	public:
		CellManagement(){};
		virtual ~CellManagement(){};
		bool setPotts(Potts3D *potts){ return (this->potts=potts);};
		
		// General constants and variables
                double MCSdt;        // time calibration of MCS: 1 MCS = MCSdt seconds; used for parameters
                unsigned long cloneNumberMax;
                double blockEndothelialProbability, releaseEndothelialProbability;
                int periodOfEndothelialFunction;
                double randomEndothelialAssignmentPassive, randomEndothelialAssignmentActive; 
                double ECswitchStart, ECswitchEnd, ECswitchMultiplier, ECswitchProbability;
                double ECswitchMinCoverage, ECswitchMaxCoverage; 
                double tissueCoverage();
        
                
		// Local functions
		// // Metabolism-related:
		double decreaseATPlevel (CellG *cell, double by);
		double getATPlevel (CellG *cell);
                double setATPlevel (CellG *cell, double a);
                double getROS (CellG *cell);
                
		
		// // Mutation, division, growth control
		bool registerMutableParameter 
			(CellG *cell, std::string name, std::string type);
		double RNG_Gauss(double mean, double sigma);
		bool buildList ();
		bool CopyProperties(CellG * from, CellG *to);
		bool Mutate (CellG * cell);
		bool turnOffDivision (CellG * cell);
		bool turnOnDivision (CellG * cell);
		bool turnOffGrowth (CellG * cell);
		bool turnOnGrowth (CellG * cell);
		bool turnOffMetabolism (CellG * cell);
		bool turnOnMetabolism (CellG * cell);
		CellGrowthControlData * getCellGrowthControlData(CellG *cell);
		bool ApoptoseCell(CellG * cell);
		
		// // Print-out:
		std::string getPrintableData 
			(CellG* cell, std::vector<std::string> WhatToPrint);
		std::string getPrintableDataHeader 
			(std::vector<std::string> WhatToPrint);
                std::string getAllPrintableData (CellG* cell);
                std::string getAllPrintableData ();
		std::string printData(CellG * cell);
                std::string printBasicData(CellG * cell);
		std::string printDataHeader();
                std::string printBasicDataHeader();
                std::string getCellLineageString(CellG * cell);
		
		// Accessors
		BasicClassAccessor <CellManagementData> CMDataAccessor;
                BasicClassAccessor <PixelTracker> *ptAccessorPtr;
		PixelTrackerPlugin *pixelTrackerPlugin;
		AdhesionFlexCopyPlugin * AF;
		EvolutionaryTumorExtensionA * ETEA;
		EvolutionaryTumorExtensionB * ETEB;
		CellGrowthControl * CGC;
		Metabolism * MET;
		CellSignaling * CS;
		ChemotaxisCopyPlugin * ChemoC;

                // Ensuring stationary fields
                bool wait_for_static_fields;
                bool no_relative_field_change();
                void initiateOldFields();
                void initiate_all_cells();
                int TimeDifference;
                double threshold_glucose_change, threshold_oxygen_change;
                //Field3DImpl<float>* getCCFieldByName(std::string _fieldName);
                Field3D<float>* getCCFieldByName(std::string _fieldName);
                std::vector< std::vector< std::vector< float > > > oldFieldOxy, oldFieldGlu;


		// SimObject interface
		virtual void init(Simulator *_simulator,
				CC3DXMLElement *_xmlData=0);
		virtual void extraInit(Simulator *simulator);
		virtual std::string toString();
		// Steppable interface
		virtual void start();
		virtual void step(const unsigned int currentStep);
		virtual void finish();
	};
}
#endif
