# Supplementary material for: Blood vessel tortuosity selects against evolution of aggressive tumor cells in confined tissue environments: A modeling approach
Source: PLoS Comput Biol. 2017 Jul 17;13(7):e1005635. doi: 10.1371/journal.pcbi.1005635 (PMC5536454; doi:10.1371/journal.pcbi.1005635)
Supplement: S1 File — Simulations were run using a CompuCell3D installation available from the Indiana University Bloomington and the Biocomplexity Institute (www.compucell3d.org) [39]. Parameters for the simulations are set in XML scripts (simulation.xml). Simulations require initial configuration files for cells and diffusible concentration fields (PIFtemplate.pif, FieldGLUtemplate.txt, FieldOXYtemplate.txt) specified in the XML file, and a set of customized plugins (called ‘steppables’ and ‘plugins’) to be installed in the CompuCell3D ‘DeveloperZone’. Simulation outputs are a set of files for each sampling time point that contain cell-based information (values of mutating parameters and other cell-level indicators), concentration field data, and cell configuration data. (ZIP) [file pcbi.1005635.s004.zip › code/CC3DDeveloperZone/CellManagement/README.txt]

============
Description
============
This is the main steppable managing cell attributes and providing a bridge between the steppables. Constants for nutrient fluctuation are set here. Functions involved are related to mutation after division, control of cellular energy (termed ATP in code), and collating output data. 

============
Usage
============
Use through .xml as: 

<Steppable Type="CellManagement" Frequency="1">
        <ValidForCellTypes>1</ValidForCellTypes>
        <MCSinSeconds>1</MCSinSeconds>
        <!-- MCSinSeconds is only used for scaling the growth conversion factor! Currently not used. -->
        <wait_for_static_fields>
            <GlucoseThreshold>0.1</GlucoseThreshold>
            <OxygenThreshold>0.1</OxygenThreshold>
            <TimeDifference>10</TimeDifference>
        </wait_for_static_fields>
        <InitialMutation/>
        <DNARepairProb value="1.0">
            <Pmut>0</Pmut>
            <mode>random</mode>
            <scale>linear</scale>
            <stepsize>0.05</stepsize>
            <min>0</min>
            <max>1</max>
        </DNARepairProb>
        <!-- Related to endothelial cell / nutrient sources -->
        <blockEndothelialProbability>0.5</blockEndothelialProbability>
        <releaseEndothelialProbability>0.5</releaseEndothelialProbability>
        <!-- Constantly decreasing switch probability -->
        <ECswitchStart>0</ECswitchStart>
        <ECswitchEnd>0</ECswitchEnd>
        <ECswitchMultiplier>0</ECswitchMultiplier> <!-- multiplier = (end / start)^(1/time), Eg: 0.5->0.001 in 100,000 MCS: 0.999938 -->
        <!-- Switch probability dependent on tissue coverage -->
        <ECswitchMaxCoverage>0.0</ECswitchMaxCoverage>
        <ECswitchMinCoverage>0.0</ECswitchMinCoverage>
        <!-- Periodic switching -->
        <periodOfEndothelialFunction>0</periodOfEndothelialFunction>
        <!-- Initial randomization of EC -->
        <randomEndothelialAssignmentActive>0</randomEndothelialAssignmentActive>
        <randomEndothelialAssignmentPassive>0</randomEndothelialAssignmentPassive>
        <!-- -->
        <showfields Frequency="1000">
            <showCellClones/>
            <showMinMedContact/>
            <showGrowth/>
            <showNMut/>
            <showGeneration/>
            <showTargetVolume/>
            <showPressure/>
            <showPressureSens/>
            <showROSsens/>
            <showEnergyToUse/>
        </showfields>
        <printCloneDistribution>1000</printCloneDistribution>
</Steppable>
