# Supplementary material for: Blood vessel tortuosity selects against evolution of aggressive tumor cells in confined tissue environments: A modeling approach
Source: PLoS Comput Biol. 2017 Jul 17;13(7):e1005635. doi: 10.1371/journal.pcbi.1005635 (PMC5536454; doi:10.1371/journal.pcbi.1005635)
Supplement: S1 File — Simulations were run using a CompuCell3D installation available from the Indiana University Bloomington and the Biocomplexity Institute (www.compucell3d.org) [39]. Parameters for the simulations are set in XML scripts (simulation.xml). Simulations require initial configuration files for cells and diffusible concentration fields (PIFtemplate.pif, FieldGLUtemplate.txt, FieldOXYtemplate.txt) specified in the XML file, and a set of customized plugins (called ‘steppables’ and ‘plugins’) to be installed in the CompuCell3D ‘DeveloperZone’. Simulation outputs are a set of files for each sampling time point that contain cell-based information (values of mutating parameters and other cell-level indicators), concentration field data, and cell configuration data. (ZIP) [file pcbi.1005635.s004.zip › code/CC3DDeveloperZone/CellManagement/CellManagement.cpp]

/*************************************************************************
*    CompuCell - A software framework for multimodel simulations of     *
* biocomplexity problems Copyright (C) 2003 University of Notre Dame,   *
*                             Indiana                                   *
*                                                                       *
* This program is free software; IF YOU AGREE TO CITE USE OF CompuCell  *
*  IN ALL RELATED RESEARCH PUBLICATIONS according to the terms of the   *
*  CompuCell GNU General Public License RIDER you can redistribute it   *
* and/or modify it under the terms of the GNU General Public License as *
*  published by the Free Software Foundation; either version 2 of the   *
*         License, or (at your option) any later version.               *
*                                                                       *
* This program is distributed in the hope that it will be useful, but   *
*      WITHOUT ANY WARRANTY; without even the implied warranty of       *
*  MERCHANTABILITY or FITNESS FOR A PARTICULAR PURPOSE.  See the GNU    *
*             General Public License for more details.                  *
*                                                                       *
*  You should have received a copy of the GNU General Public License    *
*     along with this program; if not, write to the Free Software       *
*      Foundation, Inc., 675 Mass Ave, Cambridge, MA 02139, USA.        *
*************************************************************************/

#include <CompuCell3D/Potts3D/CellInventory.h>
#include <CompuCell3D/Simulator.h>
#include <CompuCell3D/Potts3D/Cell.h>
#include <CompuCell3D/Potts3D/Potts3D.h>
// #include <CompuCell3D/plugins/PixelTracker/PixelTrackerPlugin.h>
// #include <CompuCell3D/plugins/PixelTracker/BoundaryPixelTrackerPlugin.h>
#include "../Metabolism/PixelTracker/PixelTrackerPlugin.h"
#include "../Metabolism/PixelTracker/BoundaryPixelTrackerPlugin.h"

using namespace CompuCell3D;
#include <BasicUtils/BasicString.h>
#include <BasicUtils/BasicException.h>
#include <BasicUtils/BasicClassAccessor.h>
#include <BasicUtils/BasicRandomNumberGenerator.h>
#include <PublicUtilities/StringUtils.h>


#ifndef CELLMANAGEMENT_H
#include "CellManagement.h"
#endif


void CellManagement::init(Simulator *_simulator, CC3DXMLElement *_xmlData){
	sim=_simulator;
	potts=_simulator->getPotts();
        minpt=potts->getMinCoordinates();
	maxpt=potts->getMaxCoordinates();
	syssize=maxpt-minpt;
        cellFieldG = (WatchableField3D<CellG *> *)potts->getCellFieldG();
    
	cellInventoryPtr=&potts->getCellInventory();
	CC3DXMLElement *CMXML, *RPXML, *Y;
	bool steppableAlreadyRegisteredFlag;

	listReady=false;

	
	// Read XML properties:
	// get corresponding XML element
	if (!(_xmlData->attributes.find("Type")->second == "CellManagement")){
		CMXML=sim->getCC3DModuleData("Steppable","CellManagement");
	} else CMXML=_xmlData;
	
	RPXML=CMXML->getFirstElement	("DNARepairProb");
	if (RPXML) RPMutPM=initrp.readFromXML(RPXML);
	
        RPXML=CMXML->getFirstElement ("MCSinSeconds");
        if (RPXML) MCSdt=RPXML->getDouble();
        else MCSdt=1;
        
        RPXML=CMXML->getFirstElement ("InitialMutation");
        if (RPXML) initialMutation=true;
        else initialMutation=false;
        
        // Nutrient availability options
        Y=_xmlData->getFirstElement("blockEndothelialProbability");
        if (Y) blockEndothelialProbability=Y->getDouble();
        else blockEndothelialProbability=0;
        Y=_xmlData->getFirstElement("releaseEndothelialProbability");
        if (Y) releaseEndothelialProbability=Y->getDouble();
        else releaseEndothelialProbability=0;
        
        Y=_xmlData->getFirstElement("ECswitchStart");
        if (Y) ECswitchStart=Y->getDouble();
        else ECswitchStart=0;
        Y=_xmlData->getFirstElement("ECswitchEnd");
        if (Y) ECswitchEnd=Y->getDouble();
        else ECswitchEnd=0;
        Y=_xmlData->getFirstElement("ECswitchMultiplier");
        if (Y) ECswitchMultiplier=Y->getDouble();
        else ECswitchMultiplier=0;
            
        Y=_xmlData->getFirstElement("ECswitchMaxCoverage");
        if (Y) ECswitchMaxCoverage=Y->getDouble();
        else ECswitchMaxCoverage=0;
        Y=_xmlData->getFirstElement("ECswitchMinCoverage");
        if (Y) ECswitchMinCoverage=Y->getDouble();
        else ECswitchMinCoverage=0;
        
        Y=_xmlData->getFirstElement("periodOfEndothelialFunction");
        if (Y) periodOfEndothelialFunction=Y->getInt();
        else periodOfEndothelialFunction=0;
        Y=_xmlData->getFirstElement("randomEndothelialAssignmentPassive");
        if (Y) randomEndothelialAssignmentPassive=Y->getDouble();
        else randomEndothelialAssignmentPassive=0;
        Y=_xmlData->getFirstElement("randomEndothelialAssignmentActive");
        if (Y) randomEndothelialAssignmentActive=Y->getDouble();
        else randomEndothelialAssignmentActive=0;
        
	RPXML=CMXML->getFirstElement	("ValidForCellTypes");
	if (RPXML) {
		unsigned char c;
		std::vector<std::string> Tvec;
		std::vector<std::string>::iterator it;
		std::string a=RPXML->getText();
		parseStringIntoList(a,Tvec,",");
		for (int i=0; i<Tvec.size(); i++){
			unsigned char c=(unsigned char)atoi(Tvec[i].c_str());
			mutCTypes[c]=true;
		};
		if (mutCTypes.find(0)==mutCTypes.end()) {
			mutCTypes[0]=false;
		};
	};
	
        if (CMXML->getFirstElement ("wait_for_static_fields")){
            wait_for_static_fields=true;
            if (CMXML->getFirstElement("wait_for_static_fields")->getFirstElement("GlucoseThreshold")){
                threshold_glucose_change=CMXML->getFirstElement("wait_for_static_fields")->getFirstElement("GlucoseThreshold")->getDouble();
            } else {
                threshold_glucose_change=1.0;
            }
            if (CMXML->getFirstElement("wait_for_static_fields")->getFirstElement("OxygenThreshold")){
                threshold_oxygen_change=CMXML->getFirstElement("wait_for_static_fields")->getFirstElement("OxygenThreshold")->getDouble();
            } else {
                threshold_oxygen_change=1.0;
            }
            if (CMXML->getFirstElement("wait_for_static_fields")->getFirstElement("TimeDifference")){
                TimeDifference=CMXML->getFirstElement("wait_for_static_fields")->getFirstElement("TimeDifference")->getInt();
            } else {
                TimeDifference=100;
            }
        } else { 
            wait_for_static_fields=false;
        }
        
        Y=_xmlData->getFirstElement("showfields");
        if (Y) {
            showFieldFreq=atoi(Y->getAttribute("Frequency").c_str());
            if (Y->getFirstElement("showCellClones")) showCellClones=true;
            else showCellClones=false;
            if (Y->getFirstElement("showMinMedContact")) showMinMedContact=true;
            else showMinMedContact=false;
            if (Y->getFirstElement("showEnergyToUse")) showEnergyToUse=true;
            else showEnergyToUse=false;
            if (Y->getFirstElement("showCellClones")) showCellClones=true;
            else showCellClones=false;
            if (Y->getFirstElement("showGrowth")) showGrowth=true;
            else showGrowth=false;
            if (Y->getFirstElement("showNMut")) showNMut=true;
            else showNMut=false;
            if (Y->getFirstElement("showGeneration")) showGeneration=true;
            else showGeneration=false;
            if (Y->getFirstElement("showTargetVolume")) showTargetVolume=true;
            else showTargetVolume=false;
            if (Y->getFirstElement("showPressure")) showPressure=true;
            else showPressure=false;
            if (Y->getFirstElement("showPressureSens")) showPressureSens=true;
            else showPressureSens=false;
            if (Y->getFirstElement("showROSsens")) showROSsens=true;
            else showROSsens=false;
        }
        Y=_xmlData->getFirstElement("printCloneDistribution");
	if (Y) printCloneDistribution=Y->getInt();
        else printCloneDistribution=0;
            
        cloneNumberMax=0;
        
        
	// Register CMdata handler:
	BasicClassAccessorBase * CMDataAccessorPtr=&CMDataAccessor;
	potts->getCellFactoryGroupPtr()->registerClass(CMDataAccessorPtr);

};

void CellManagement::extraInit(Simulator *simulator){
	std::cerr << ", extraInit for: " << toString() << "\n";
	if (!listReady) buildList();

        bool pixelTrackerAlreadyRegisteredFlag;
	pixelTrackerPlugin=(PixelTrackerPlugin*)Simulator::pluginManager.get("PixelTracker",&pixelTrackerAlreadyRegisteredFlag);
	if (!pixelTrackerAlreadyRegisteredFlag){
		pixelTrackerPlugin->init(simulator);
	}
};

void CellManagement::start(){
	CellInventory::cellInventoryIterator cInvItr;
	CellG *cell;
	CellManagementData *cmd;
        BasicRandomNumberGenerator *rand = BasicRandomNumberGenerator::getInstance();

    
        clearfields();
	if (wait_for_static_fields){
	    initiateOldFields();
	};
        
	for (cInvItr=cellInventoryPtr->cellInventoryBegin();
		cInvItr !=cellInventoryPtr->cellInventoryEnd();
		++cInvItr){
		cell= cellInventoryPtr->getCell(cInvItr);
		cmd = CMDataAccessor.get(cell->extraAttribPtr);
                    
                // Random assignment of active or passive Endothelial cells (nutrient sources):
                if (randomEndothelialAssignmentActive >0 || randomEndothelialAssignmentPassive >0){
                    if (rand->getRatio() < randomEndothelialAssignmentPassive){
                        cell->type=3;
                    }
                    if (rand->getRatio() < randomEndothelialAssignmentActive){
                        cell->type=2;
                    }
                }

                
                if (wait_for_static_fields){
                    cmd->freeze=true;
                    cell->targetVolume=cell->volume;
                    cell->lambdaVolume=1000000;
                }
                
		if (mutCTypes.find(cell->type)==mutCTypes.end()){
			mutCTypes[cell->type]=false;
		};
		cmd->RP=initrp;
		if (RPMutPM) registerMutableParameter (cell, "CMD.RP", "double");
                cmd->placeOfBirth.x = cell->xCOM;
                cmd->placeOfBirth.y = cell->yCOM;
                cmd->placeOfBirth.z = cell->zCOM;
                
                // Initiate fake memory for the previous positions:
                for (int k=0;k<100;k++){
                    (cmd->position).push_back(cmd->placeOfBirth);
                }
	};
    
};

void CellManagement::step(const unsigned int currentStep){
    CellG * cell;
    CellInventory::cellInventoryIterator cii;
    BasicRandomNumberGenerator *rand = BasicRandomNumberGenerator::getInstance();
    CellManagementData *cmd;
   
    
    if (wait_for_static_fields && (currentStep % TimeDifference)==0 && currentStep > 1){
        if (no_relative_field_change()){    // glucose and oxygen fields can be considered non changing (stationary)
            wait_for_static_fields=false;
            initiate_all_cells();
            std::cerr << "Cell_Management: wait_for_static_fields=false at T= " << currentStep << "\n";
        }
    } else if (wait_for_static_fields) {
        for (cii=cellInventoryPtr->cellInventoryBegin(); cii !=cellInventoryPtr->cellInventoryEnd(); ++cii){
            cell= cellInventoryPtr->getCell(cii);
            cell->targetVolume=cell->volume;
            cell->lambdaVolume=1000000;
        }
    }
    
    for (cii=cellInventoryPtr->cellInventoryBegin(); cii !=cellInventoryPtr->cellInventoryEnd(); ++cii){
        cell= cellInventoryPtr->getCell(cii);
        cmd = CMDataAccessor.get(cell->extraAttribPtr);
        
        // Shift the position memory of the cell by one time-step:
        for (std::vector< Coordinates3D<double> >::size_type i = 1; i != (cmd->position).size(); i++) {
            (cmd->position)[i]=(cmd->position)[i-1];
        }
        
        // Add new position to the top of the stack:
        Coordinates3D <double> cm;
        cm.x=cell->xCOM;
        cm.y=cell->yCOM;
        cm.z=cell->zCOM;
        
        cmd->position[0]=cm;
        
    }
        
    	
    if (initialMutation && currentStep == 10){
        CellGrowthControlData *d; 
        for (cii=cellInventoryPtr->cellInventoryBegin(); cii !=cellInventoryPtr->cellInventoryEnd(); ++cii){
            cell= cellInventoryPtr->getCell(cii);
            d=CGC->cellGrowthControlDataAccessor.get(cell->extraAttribPtr);
                
            for (int i=0; i<1; i++) {
                if (Mutate(cell)){
                    cloneNumberMax++;
                    d->cloneID=cloneNumberMax; 
                    d->nMut++;
                }
            }
        }
    }

    double avgGrowth=0.0, maxGrowth=0, g;
    int n=0;
    std::map<int,int> cloneDistr;


    // Altering nutrient availability 
    if (blockEndothelialProbability >0){
        for (cii=cellInventoryPtr->cellInventoryBegin(); cii !=cellInventoryPtr->cellInventoryEnd(); ++cii){
            cell= cellInventoryPtr->getCell(cii);
            if (((int)cell->type == 2) && (rand->getRatio() < blockEndothelialProbability)){
                // if cell is endothelial, switch to inactive state with probability
                cell->type=3;
            } else if (((int)cell->type == 3) && (rand->getRatio() < releaseEndothelialProbability)){
                // switch endothelial to active state
                cell->type=2;
            }
        }
    } else if (periodOfEndothelialFunction >0){
        for (cii=cellInventoryPtr->cellInventoryBegin(); cii !=cellInventoryPtr->cellInventoryEnd(); ++cii){
            cell= cellInventoryPtr->getCell(cii);
            
            if ( (int)cell->type == 2){
                // if cell is active endothelial
                cmd = CMDataAccessor.get(cell->extraAttribPtr);
                if (cmd->timeActive >= periodOfEndothelialFunction){
                    // time to de-activate
                    cell->type=3;
                    cmd->timePassive=0;
                } else {
                    cmd->timeActive+=1;
                }
            } else if ( (int)cell->type == 3){
                // if cell is inactive endothelial
                cmd = CMDataAccessor.get(cell->extraAttribPtr);
                if (cmd->timePassive >= periodOfEndothelialFunction){
                    // time to re-activate
                    cell->type=2;
                    cmd->timeActive=0;
                } else {
                    cmd->timePassive+=1;
                }
            }
        }
    } else if (ECswitchStart >0){
        // update the switch probability
        if (currentStep < 10) ECswitchProbability=ECswitchStart;
        ECswitchProbability = ECswitchProbability * ECswitchMultiplier;
        if (ECswitchProbability < ECswitchEnd) ECswitchProbability = ECswitchEnd;
         
        for (cii=cellInventoryPtr->cellInventoryBegin(); cii !=cellInventoryPtr->cellInventoryEnd(); ++cii){
            cell= cellInventoryPtr->getCell(cii);
            if (((int)cell->type == 2) && (rand->getRatio() < ECswitchProbability)){
                // if cell is endothelial, switch to inactive state with probability
                cell->type=3;
            } else if (((int)cell->type == 3) && (rand->getRatio() < ECswitchProbability)){
                // switch endothelial to active state
                cell->type=2;
            }
        }
    } else if (ECswitchMaxCoverage >0){
        // update the switch probability
        ECswitchProbability = ECswitchMinCoverage + tissueCoverage() * (ECswitchMaxCoverage - ECswitchMinCoverage);
        
        for (cii=cellInventoryPtr->cellInventoryBegin(); cii !=cellInventoryPtr->cellInventoryEnd(); ++cii){
            cell= cellInventoryPtr->getCell(cii);
            if (((int)cell->type == 2) && (rand->getRatio() < ECswitchProbability)){
                // if cell is endothelial, switch to inactive state with probability
                cell->type=3;
            } else if (((int)cell->type == 3) && (rand->getRatio() < ECswitchProbability)){
                // switch endothelial to active state
                cell->type=2;
            }
        }
    }
    
    if ((showFieldFreq > 0) && ((currentStep % showFieldFreq)==0)){
        clearfields();
        for (cii=cellInventoryPtr->cellInventoryBegin();
            cii!=cellInventoryPtr->cellInventoryEnd();
            ++cii){
            
            cell=cellInventoryPtr->getCell(cii);
            if (cell->type==1){
                if (showCellClones){
                    int v=getCloneColor(cell);
                    setfield("CellClones", cell, float(v));
                }
                if (showGrowth){
                    g=CGC->cellGrowthControlDataAccessor.get(cell->extraAttribPtr)->growth;
                    setfield("Growth", cell, float(g));
                    avgGrowth+=g;
                    if (maxGrowth < g) maxGrowth=g;
                    n++;
                }
                if (showNMut){
                    g=CGC->cellGrowthControlDataAccessor.get(cell->extraAttribPtr)->nMut;
                    setfield("NMut", cell, float(g));
                }
                if (showGeneration){
                    setfield("Generation", cell, float(CGC->cellGrowthControlDataAccessor.get(cell->extraAttribPtr)->TD));
                }
                if (showTargetVolume){
                    setfield("TargetVolume", cell, float(cell->targetVolume));
                }
                if (showPressure){
                    setfield("Pressure", cell, float(cell->targetVolume - cell->volume));
                }
                if (showPressureSens){
                    setfield("PressureSens", cell, float(CGC->cellGrowthControlDataAccessor.get(cell->extraAttribPtr)->PressureC.value));
                }
                if (showROSsens){
                    setfield("ROSsens", cell, float(CGC->cellGrowthControlDataAccessor.get(cell->extraAttribPtr)->ROSsens.value));
                }
                if (showMinMedContact){
                    setfield("MinMedContact", cell, float(CS->cellSignalingDataAccessor.get(cell->extraAttribPtr)->contact1.value));
                }
                if (showEnergyToUse){
                    setfield("EnergyToUse", cell, float(CGC->cellGrowthControlDataAccessor.get(cell->extraAttribPtr)->energyToUse.value));
                }
            }
        }
    }
    if (printCloneDistribution > 0 && (currentStep % printCloneDistribution)==0){
        for (cii=cellInventoryPtr->cellInventoryBegin(); cii!=cellInventoryPtr->cellInventoryEnd(); ++cii){
            cell=cellInventoryPtr->getCell(cii);
            if (cell->type==1){
                cloneDistr[CGC->cellGrowthControlDataAccessor.get(cell->extraAttribPtr)->cloneID]+=1;
            }
        }
        for (std::map<int,int>::iterator it=cloneDistr.begin(); it!=cloneDistr.end(); ++it){
            std::cerr <<"CloneDistr: " << currentStep << " " << it->first << "  " << it->second << '\n';
        }
    }

};


double CellManagement::tissueCoverage(){
    int a=0, sigma;
    Point3D pt;
    

    for (int x=minpt.x;x<=maxpt.x;x++){
        pt.x=x;
        for (int y=minpt.y;y<=maxpt.y;y++){
            pt.y=y;
            for (int z=minpt.z;z<maxpt.z;z++){
                pt.z=z;
                if ((cellFieldG->get(pt))) a++;
            }
        }
    }
    return (double)(a)/((maxpt.x-minpt.x)*(maxpt.y-minpt.y));
}

int CellManagement::getCloneColor(CellG* cell){
    int ret=0;
    CellManagementData * cmd = CMDataAccessor.get(cell->extraAttribPtr);
    CellGrowthControlData *cgcd = CGC->cellGrowthControlDataAccessor.get(cell->extraAttribPtr);
    std::set<std::string>::iterator it;
    double n=1;
    int MAX=255, MIN=1;
    bool useHashTable=false;
    bool useCloneID=true;
    bool useCloneHash=false;
    
    if (cell->type==2 || cell->type==0){
        return(0);
    }
    
    if (useHashTable){
        for (it=cmd->mpDset.begin(); it!=cmd->mpDset.end(); it++){
            getMPD(cell, (*it));
            n+=(mpD.value*314000);    
            n=(int(n) % 65535);
        }
        for (it=cmd->mpIset.begin(); it!=cmd->mpIset.end(); it++){
            getMPI(cell, (*it));
            n+=(mpI.value*314000);
            n=(int(n) % 65535);
        }
    }
    if (useCloneID){
        n=cgcd->cloneID;
    }
    if (useCloneHash){
        n= (cgcd->cloneID * (cgcd->cloneID + 11.1) +65556) * cgcd->cloneID;
    }
    
    n=(int(n) % MAX);
    ret=int(n);
    if (ret<MIN) ret=((ret+MAX) % MAX);
    if (ret>MAX) ret=(ret % (MAX-MIN) + MIN);
    return (ret);
}

void CellManagement::setfield(std::string F, CellG* cell, float v){
    Point3D pt;
    //Field3DImpl<float> & f=*getCCFieldByName(F);
    Field3D<float> & f=*getCCFieldByName(F);

    ptAccessorPtr=pixelTrackerPlugin->getPixelTrackerAccessorPtr();
    std::set<PixelTrackerData> & pixSetRef=ptAccessorPtr->get(cell->extraAttribPtr)->pixelSet;

    for (set<PixelTrackerData>::iterator sitr=pixSetRef.begin(); sitr!=pixSetRef.end(); ++sitr){
            f.set(sitr->pixel, v);
    };

}

void CellManagement::clearfields (){
	Point3D pt,dim;
	std::string F;
        dim=potts->getMaxCoordinates();

        if (showCellClones) F="CellClones";
        else F="Glucose";
	    
//        Field3DImpl<float> & f=*getCCFieldByName(F);
//        Field3DImpl<float> & fg=*getCCFieldByName("Growth");
//        Field3DImpl<float> & fp=*getCCFieldByName("Pressure");
//        Field3DImpl<float> & ft=*getCCFieldByName("TargetVolume");
//        Field3DImpl<float> & fmut=*getCCFieldByName("NMut");
//        Field3DImpl<float> & fross=*getCCFieldByName("ROSsens");
//        Field3DImpl<float> & fps=*getCCFieldByName("PressureSens");
//        Field3DImpl<float> & fgen=*getCCFieldByName("Generation");
//        Field3DImpl<float> & fmmc=*getCCFieldByName("MinMedContact");
//        Field3DImpl<float> & fetu=*getCCFieldByName("EnergyToUse");
        Field3D<float> & f=*getCCFieldByName(F);
        Field3D<float> & fg=*getCCFieldByName("Growth");
        Field3D<float> & fp=*getCCFieldByName("Pressure");
        Field3D<float> & ft=*getCCFieldByName("TargetVolume");
        Field3D<float> & fmut=*getCCFieldByName("NMut");
        Field3D<float> & fross=*getCCFieldByName("ROSsens");
        Field3D<float> & fps=*getCCFieldByName("PressureSens");
        Field3D<float> & fgen=*getCCFieldByName("Generation");
        Field3D<float> & fmmc=*getCCFieldByName("MinMedContact");
        Field3D<float> & fetu=*getCCFieldByName("EnergyToUse");
	for (int x=0;x<=dim.x;x++){
		pt.x=x;
		for (int y=0;y<=dim.y;y++){
			pt.y=y;
			for (int z=0;z<=dim.z;z++){
                            pt.z=z;
                            if (showCellClones) f.set(pt, 0);
                            fg.set(pt,0);
                            fp.set(pt,0);
                            ft.set(pt,0);
                            fmut.set(pt,0);
                            fross.set(pt,0);
                            fps.set(pt,0);
                            fgen.set(pt,0);
                            fmmc.set(pt,0);
                            fetu.set(pt,0);
			}
		}
	}
};

void CellManagement::initiate_all_cells(){
    CellG* cell;
    CellInventory::cellInventoryIterator cii;
    CellManagementData *cmd;
    CellGrowthControlData *cgcd; 
    BasicRandomNumberGenerator *rand = BasicRandomNumberGenerator::getInstance();
    
    // call the start function of all the steppables to initiate the cell parameters correctly
    //CGC->start();
    //MET->start();
    //CS->start();
    //start();
    
    MET->introduceWarburgCells();
    for (cii=cellInventoryPtr->cellInventoryBegin(); cii!=cellInventoryPtr->cellInventoryEnd(); ++cii){
        cell=cellInventoryPtr->getCell(cii);
        cmd = CMDataAccessor.get(cell->extraAttribPtr);
        cgcd=CGC->cellGrowthControlDataAccessor.get(cell->extraAttribPtr);
        
        cmd->freeze=false;
        cgcd->LV=CGC->initPM.LV;
        cell->lambdaVolume=cgcd->LV.value;
        if (CGC->initRandomVolume){
            // Initialize cells with random target volumes between normal and doubling size
            double t=rand->getRatio() * (CGC->initPM.DV.value - CGC->initPM.TV) + CGC->initPM.TV;
            cell->targetVolume=t;
            cgcd->TV=t;
        } else {
            cell->targetVolume=(int)(cgcd->TV);
            cgcd->TV=CGC->initPM.TV;
        }
    }
}
bool CellManagement::no_relative_field_change(){
//    Field3DImpl<float> & Foxy=*getCCFieldByName("Oxygen");
//    Field3DImpl<float> & Fglu=*getCCFieldByName("Glucose");
    Field3D<float> & Foxy=*getCCFieldByName("Oxygen");
    Field3D<float> & Fglu=*getCCFieldByName("Glucose");
    Point3D dim=potts->getMaxCoordinates();
    Point3D pt;
    double ret=0, sumo=0, sumg=0, sumod=0, sumgd=0;
        
    for (int x=0;x<=dim.x;x++){
        pt.x=x;
        for (int y=0;y<=dim.y;y++){
            pt.y=y;
            for (int z=0;z<=dim.z;z++){
                pt.z=z;
                sumo+=Foxy.get(pt);
                sumod+=fabs(Foxy.get(pt) - oldFieldOxy[x][y][z]);
                oldFieldOxy[x][y][z]=Foxy.get(pt);
                sumg+=Fglu.get(pt);
                sumgd+=fabs(Fglu.get(pt) - oldFieldGlu[x][y][z]);
                oldFieldGlu[x][y][z]=Fglu.get(pt);
            }
        }
    }
    
    if (sumod <= sumo * threshold_oxygen_change && sumgd <= sumg * threshold_glucose_change){
        // Fields have reached a steady state
        return true;
    } else {
        return false;
    }
}
void CellManagement::initiateOldFields(){
    Point3D dim=potts->getMaxCoordinates();
    
    for (int x=0;x<=dim.x;x++){
        std::vector<std::vector<float> > plane;
        for (int y=0;y<=dim.y;y++){
            std::vector<float> line;
            for (int z=0;z<=dim.z;z++){
                line.push_back(0.0);
            }
            plane.push_back(line);
        }
        oldFieldOxy.push_back(plane);
        oldFieldGlu.push_back(plane);
    }

}

//Field3DImpl<float>* CellManagement::getCCFieldByName(std::string _fieldName){
Field3D<float>* CellManagement::getCCFieldByName(std::string _fieldName){
//	std::map<std::string,Field3DImpl<float>*> & fieldMap = sim->getConcentrationFieldNameMap();
//	std::map<std::string,Field3DImpl<float>*>::iterator mitr;
	std::map<std::string,Field3D<float>*> & fieldMap = sim->getConcentrationFieldNameMap();
	std::map<std::string,Field3D<float>*>::iterator mitr;
	mitr=fieldMap.find(_fieldName);
	if (mitr!=fieldMap.end()){
		return mitr->second;
	}else{
		return 0;
	}
}
void CellManagement::finish(){}
std::string CellManagement::toString(){return ("CellManagement");}
bool CellManagement::buildList(){
	// Make a list of registered and non-registered plugins / steppables
	
	/* Populate modlist */
	bool alreadyRegisteredFlag;
	std::string n;

	/**********************************/
	n="AdhesionFlexCopy";
	AF=(AdhesionFlexCopyPlugin *)Simulator::pluginManager.get
		(n,&alreadyRegisteredFlag);
	if (alreadyRegisteredFlag) modlist[n]=true;
	else modlist[n]=false;


	/**********************************/
	n="EvolutionaryTumorExtensionA"; 
	ETEA=(EvolutionaryTumorExtensionA *)Simulator::steppableManager.get
		(n,&alreadyRegisteredFlag);
	if (alreadyRegisteredFlag) modlist[n]=true;
	else modlist[n]=false;
	
	
	/**********************************/
	n="EvolutionaryTumorExtensionB"; 
	ETEB=(EvolutionaryTumorExtensionB *)Simulator::steppableManager.get
		(n,&alreadyRegisteredFlag);
	if (alreadyRegisteredFlag) modlist[n]=true;
	else modlist[n]=false;
	

	/**********************************/
	n="ChemotaxisCopy";
	ChemoC=(ChemotaxisCopyPlugin *)Simulator::pluginManager.get
		(n,&alreadyRegisteredFlag);
	if (alreadyRegisteredFlag) modlist[n]=true;
	else modlist[n]=false;


	/**********************************/
	n="CellGrowthControl";
	CGC=(CellGrowthControl*)Simulator::steppableManager.get
		(n,&alreadyRegisteredFlag);
	if (alreadyRegisteredFlag) modlist[n]=true;
	else modlist[n]=false;


	/**********************************/
	n="Metabolism";
	MET=(Metabolism *) Simulator::steppableManager.get
		(n,&alreadyRegisteredFlag);
	if (alreadyRegisteredFlag) modlist[n]=true;
	else modlist[n]=false;
	
	
	/**********************************/
	n="CellSignaling";
	CS=(CellSignaling *) Simulator::steppableManager.get
		(n,&alreadyRegisteredFlag);
	if (alreadyRegisteredFlag) modlist[n]=true;
	else modlist[n]=false;
	
	
	/**********************************/
	listReady=true;
	return (listReady);

}

bool CellManagement::CopyProperties(CellG *a, CellG *b){
	// Copy all properties of cell 'a' to cell 'b'
	int i;
	bool registered;
	std::map<std::string, bool>::iterator it;
	

	/* Copy built-in properties */

	b->type=a->type;
	b->lambdaVolume=a->lambdaVolume;
	b->targetVolume=a->targetVolume;
	b->targetSurface=a->targetSurface;
	b->lambdaSurface=a->lambdaSurface;
	b->flag=a->flag;
    
        
	/* CellManagementData */
	CellManagementData * cmda = CMDataAccessor.get(a->extraAttribPtr);
	CellManagementData * cmdb = CMDataAccessor.get(b->extraAttribPtr); 
	(*cmdb)=(*cmda);
	
        /* Register place of birth */
        cmda->placeOfBirth.x=a->xCOM;
        cmda->placeOfBirth.y=a->zCOM;
        cmda->placeOfBirth.z=a->yCOM;
	cmdb->placeOfBirth.x=b->xCOM;
        cmdb->placeOfBirth.y=b->zCOM;
        cmdb->placeOfBirth.z=b->yCOM;
	

	/* AdhesionFlexPlugin */
	it=modlist.find("AdhesionFlexCopy");
	if ((*it).second){
		std::vector<float> aAV=
			AF->getAdhesionMoleculeDensityVector(a);
		AF->assignNewAdhesionMoleculeDensityVector(b,aAV);
	}

	/* EvolutionaryTumorExtensionA */
	it=modlist.find("EvolutionaryTumorExtensionA");
	if ((*it).second){
		EvolutionaryTumorExtensionAData *aa, *bb; 
		aa=ETEA->eteaDataAccessor.get(a->extraAttribPtr);
		bb=ETEA->eteaDataAccessor.get(b->extraAttribPtr);
		(*bb)=(*aa);
		ETEA->update(b);
	}

	/* EvolutionaryTumorExtensionB */
	it=modlist.find("EvolutionaryTumorExtensionB");
	if ((*it).second){
		EvolutionaryTumorExtensionBData *aa, *bb; 
		aa=ETEB->etebDataAccessor.get(a->extraAttribPtr);
		bb=ETEB->etebDataAccessor.get(b->extraAttribPtr);
		(*bb)=(*aa);
		ETEB->updateChemoLambda(b);
	}


	/* CellGrowthControl */
	it=modlist.find("CellGrowthControl");
	if ((*it).second){
		CellGrowthControlData *aa, *ba; 
		aa=CGC->cellGrowthControlDataAccessor.get
			(a->extraAttribPtr);
		ba=CGC->cellGrowthControlDataAccessor.get
			(b->extraAttribPtr);
	
		(*ba)=(*aa);
	}
	

	/* Metabolism */
	it=modlist.find("Metabolism");
	if ((*it).second){
		MetabolismData *aa, *ba;
		aa=MET->metabolismDataAccessor.get
			(a->extraAttribPtr);
		ba=MET->metabolismDataAccessor.get
			(b->extraAttribPtr);

		(*ba)=(*aa);
		
		// Divide resources equally:
		ba->ATP/=2;
		aa->ATP=ba->ATP;
            
                ba->ROS/=2;
                aa->ROS=ba->ROS;
	}


	/* CellSignaling */
	it=modlist.find("CellSignaling");
	if ((*it).second){
		CellSignalingData *aa, *ba;
		aa=CS->cellSignalingDataAccessor.get
			(a->extraAttribPtr);
		ba=CS->cellSignalingDataAccessor.get
			(b->extraAttribPtr);

		(*ba)=(*aa);
	}


	/* ChemotaxisCopy */
	it=modlist.find("ChemotaxisCopy");
	if ((*it).second){
		ChemotaxisCopyData *aa, *bb;
		aa=ChemoC->chemotaxisCopyDataAccessor.get(a->extraAttribPtr);
		bb=ChemoC->chemotaxisCopyDataAccessor.get(b->extraAttribPtr);

		(*bb)=(*aa);
	}

}


double CellManagement::getROS (CellG *cell){
    bool registered;
    std::map<std::string, bool>::iterator it;

    it=modlist.find("Metabolism");
    if ((*it).second){
        MetabolismData *m;
        m=MET->metabolismDataAccessor.get(cell->extraAttribPtr);

        return (m->ROS); 
    }else{
        return (0);
    };
}

double CellManagement::getATPlevel (CellG *cell){
	bool registered;
	double r;
	std::map<std::string, bool>::iterator it;

	it=modlist.find("Metabolism");
	if ((*it).second){
		MetabolismData *m;
		m=MET->metabolismDataAccessor.get(cell->extraAttribPtr);

		return (m->ATP); 
	}else{
		return (0);
	};
};

double CellManagement::setATPlevel (CellG *cell, double a){
    bool registered;
    double r;
    std::map<std::string, bool>::iterator it;

    it=modlist.find("Metabolism");
    if ((*it).second){
        MetabolismData *m;
        m=MET->metabolismDataAccessor.get(cell->extraAttribPtr);

        m->ATP = a;
        return (m->ATP); 
    }else{
        return (0);
    };
};

double CellManagement::decreaseATPlevel (CellG *cell, double a){
	bool registered;
	double r;
	std::map<std::string, bool>::iterator it;

        it=modlist.find("Metabolism");
	if ((*it).second){
		MetabolismData *m;
		m=MET->metabolismDataAccessor.get(cell->extraAttribPtr);

		if (m->ATP >= a) {
			m->ATP-=a;
			r=m->ATP;
		}else{ 	r=-1; };
		return (r);
	}else{
		return (0);
	};
	return (0);
}

bool CellManagement::registerMutableParameter(CellG * cell, std::string name, std::string type){
	CellManagementData * cmd = CMDataAccessor.get(cell->extraAttribPtr);
	std::pair<std::set<std::string>::iterator,bool> ret;

	if (type=="double") {
            if (cmd->mpDset.find(name) == cmd->mpDset.end()){
                ret=cmd->mpDset.insert(name);
//                 std::cerr << "Registering mutable parameter: " << name << " " << type << "\n";
            }
        }
	if (type=="int") {
            if (cmd->mpIset.find(name) == cmd->mpIset.end()){
                ret=cmd->mpIset.insert(name);
//                 std::cerr << "Registering mutable parameter: " << name << " " << type << "\n";
            }
        }
	if (type=="list") {
            if (cmd->mpLset.find(name) == cmd->mpLset.end()){
                ret=cmd->mpLset.insert(name);
//                 std::cerr << "Registering mutable parameter: " << name << " " << type << "\n";
            }
        }
        
	return ret.second;
}

MutableParameterD * CellManagement::getMPD(CellG * cell, std::string key){

	if (key=="CMD.RP") {
		CellManagementData * cmd = CMDataAccessor.get
			(cell->extraAttribPtr);
		mpD=cmd->RP;
	};
	if (key=="CGC.LV"){
		CellGrowthControlData *cgcd;
		cgcd=CGC->cellGrowthControlDataAccessor.get(cell->extraAttribPtr);
		mpD=cgcd->LV;
	};
        if (key=="CGC.DV"){
		CellGrowthControlData *cgcd;
		cgcd=CGC->cellGrowthControlDataAccessor.get(cell->extraAttribPtr);
		mpD=cgcd->DV;
	};
	if (key=="CGC.PressureC"){
		CellGrowthControlData *cgcd;
		cgcd=CGC->cellGrowthControlDataAccessor.get(cell->extraAttribPtr);
		mpD=cgcd->PressureC;
	};
	if (key=="CGC.ROSthr"){
		CellGrowthControlData *cgcd;
		cgcd=CGC->cellGrowthControlDataAccessor.get(cell->extraAttribPtr);
		mpD=cgcd->ROSthr;
	};
	if (key=="CGC.ROSsens"){
		CellGrowthControlData *cgcd;
		cgcd=CGC->cellGrowthControlDataAccessor.get(cell->extraAttribPtr);
		mpD=cgcd->ROSsens;
	};
	if (key=="CGC.energyToUse"){
		CellGrowthControlData *cgcd;
		cgcd=CGC->cellGrowthControlDataAccessor.get(cell->extraAttribPtr);
		mpD=cgcd->energyToUse;
	};
	if (key=="MD.hipK"){
		MetabolismData *md;
		md=MET->metabolismDataAccessor.get(cell->extraAttribPtr);
		mpD=md->hipK;
	};
	if (key=="MD.hipN"){
		MetabolismData *md;
		md=MET->metabolismDataAccessor.get(cell->extraAttribPtr);
		mpD=md->hipN;
	};
	if (key=="MD.rosK"){
		MetabolismData *md;
		md=MET->metabolismDataAccessor.get(cell->extraAttribPtr);
		mpD=md->rosK;
	};
	if (key=="MD.rosN"){
		MetabolismData *md;
		md=MET->metabolismDataAccessor.get(cell->extraAttribPtr);
		mpD=md->rosN;
	};
	if (key=="MD.GLUT"){
		MetabolismData *md;
		md=MET->metabolismDataAccessor.get(cell->extraAttribPtr);
		mpD=md->GLUT;
	};
	if ((int)(key.find("AF."))==0){
		EvolutionaryTumorExtensionAData *afd;
		int posa,posb,ct;
		std::string a,c;
		
		posa=(int)(key.find("."));
		a=key.substr(posa+1);
		posb=(int)(a.find("."));
		mol=a.substr(posb+1);
		c=a.substr(0,posb);
		ct=atoi(c.c_str());
		if (ct!=(int)(cell->type)) okay_to_mutate=false;

		afd=ETEA->eteaDataAccessor.get(cell->extraAttribPtr);
		mpD=afd->AM[ct][mol];
	}
	if ((int)(key.find("ChemoL."))==0){
		EvolutionaryTumorExtensionBData *etebd;
		int posa,posb,ct;
		std::string a,field,c;
		
		posa=(int)(key.find("."));
		a=key.substr(posa+1);
		posb=(int)(a.find("."));
		field=a.substr(posb+1);
		c=a.substr(0,posb);
		ct=atoi(c.c_str());
		if (ct!=(int)(cell->type)) okay_to_mutate=false;

		etebd=ETEB->etebDataAccessor.get(cell->extraAttribPtr);
		mpD=etebd->lambda[field][ct];
	}
	return (&mpD);
};


MutableParameterI * CellManagement::getMPI(CellG * cell, std::string key){

	/*** CellSignaling module ***/
	if (key=="CS.CONTACT1"){
		CellSignalingData *csd;
		csd=CS->cellSignalingDataAccessor.get(cell->extraAttribPtr);
		mpI=csd->contact1;
	};
	if (key=="CGC.MTD"){
		CellGrowthControlData *cgcd;
		cgcd=CGC->cellGrowthControlDataAccessor.get(cell->extraAttribPtr);
		mpI=cgcd->MTD;
	};
	return (&mpI);
};

bool CellManagement::setMPD(CellG * cell, std::string key, MutableParameterD A){
	bool ret=false;

	if (key=="CMD.RP") {
		CellManagementData * cmd;
		cmd=CMDataAccessor.get(cell->extraAttribPtr);
		cmd->RP=A;
		ret=true;
	};
	if (key=="CGC.LV"){
		CellGrowthControlData *cgcd;
		cgcd=CGC->cellGrowthControlDataAccessor.get(cell->extraAttribPtr);
		cgcd->LV=A;
		ret=true;
	};
	if (key=="CGC.DV"){
		CellGrowthControlData *cgcd;
		cgcd=CGC->cellGrowthControlDataAccessor.get(cell->extraAttribPtr);
		cgcd->DV=A;
		ret=true;
	};
	if (key=="CGC.PressureC"){
		CellGrowthControlData *cgcd;
		cgcd=CGC->cellGrowthControlDataAccessor.get(cell->extraAttribPtr);
		cgcd->PressureC=A;
		ret=true;
	};
	if (key=="CGC.ROSsens"){
		CellGrowthControlData *cgcd;
		cgcd=CGC->cellGrowthControlDataAccessor.get(cell->extraAttribPtr);
		cgcd->ROSsens=A;
		ret=true;
	};
	if (key=="CGC.ROSthr"){
		CellGrowthControlData *cgcd;
		cgcd=CGC->cellGrowthControlDataAccessor.get(cell->extraAttribPtr);
		cgcd->ROSthr=A;
		ret=true;
	};
	if (key=="CGC.energyToUse"){
		CellGrowthControlData *cgcd;
		cgcd=CGC->cellGrowthControlDataAccessor.get(cell->extraAttribPtr);
		cgcd->energyToUse=A;
		ret=true;
	};
	if (key=="MD.hipK"){
		MetabolismData *md;
		md=MET->metabolismDataAccessor.get(cell->extraAttribPtr);
		md->hipK=A;
                ret=true;
	};
	if (key=="MD.hipN"){
		MetabolismData *md;
		md=MET->metabolismDataAccessor.get(cell->extraAttribPtr);
		md->hipN=A;
                ret=true;
	};
	if (key=="MD.rosK"){
		MetabolismData *md;
		md=MET->metabolismDataAccessor.get(cell->extraAttribPtr);
		md->rosK=A;
                ret=true;
	};
	if (key=="MD.rosN"){
		MetabolismData *md;
		md=MET->metabolismDataAccessor.get(cell->extraAttribPtr);
		md->rosN=A;
                ret=true;
	};
	if (key=="MD.GLUT"){
		MetabolismData *md;
		md=MET->metabolismDataAccessor.get(cell->extraAttribPtr);
		md->GLUT=A;
                ret=true;
	};
        if ((int)(key.find("AF."))==0){
		EvolutionaryTumorExtensionAData *afd;
		int posa,posb,ct;
		std::string a,mol,c;
		
		posa=(int)(key.find("."));
		a=key.substr(posa+1);
		posb=(int)(a.find("."));
		mol=a.substr(posb+1);
		c=a.substr(0,posb);
		ct=atoi(c.c_str());

		afd=ETEA->eteaDataAccessor.get(cell->extraAttribPtr);
		afd->AM[ct][mol]=A;
		ETEA->update(cell,mol);
		ret=true;
	}
	if ((int)(key.find("ChemoL."))==0){
		EvolutionaryTumorExtensionBData *etebd;
		int posa,posb,ct;
		std::string a,field,c;
		
		posa=(int)(key.find("."));
		a=key.substr(posa+1);
		posb=(int)(a.find("."));
		field=a.substr(posb+1);
		c=a.substr(0,posb);
		ct=atoi(c.c_str());

		etebd=ETEB->etebDataAccessor.get(cell->extraAttribPtr);
		etebd->lambda[field][ct]=A;
		ETEB->updateChemoLambda(cell);
		ret=true;
	}
	return (ret);

};

bool CellManagement::setMPI(CellG * cell, std::string key, MutableParameterI A){
	bool ret=false;

	if (key=="CS.CONTACT1"){
		CellSignalingData *csd;
		csd=CS->cellSignalingDataAccessor.get(cell->extraAttribPtr);
		csd->contact1=A;
		ret=true;
	};
	if (key=="CGC.MTD"){
		CellGrowthControlData *cgcd;
		cgcd=CGC->cellGrowthControlDataAccessor.get(cell->extraAttribPtr);
		cgcd->MTD=A;
		ret=true;
	};
	return (ret);
};


bool CellManagement::Mutate(CellG * cell){
// return true if mutation took place
	bool mut=false;
	
	double a,b,c,p,r,step;
	int ci;
	CellManagementData * cmd = CMDataAccessor.get(cell->extraAttribPtr);
	BasicRandomNumberGenerator *rand = 
		BasicRandomNumberGenerator::getInstance();
	std::set<std::string>::iterator it;

	
	if (! (mutCTypes[cell->type])){ return false; };

	// DNA repair mechanism reduces mutation probability by "p"
	p=1;
	it=cmd->mpDset.find("CMD.RP");
	if (it!=cmd->mpDset.end()) {
		p=getMPD(cell, (*it))->value;
	};

	// Mutate "double" parameters:
	for (it=cmd->mpDset.begin(); it!=cmd->mpDset.end(); it++){
		okay_to_mutate=true;
		getMPD(cell, (*it));
            //std::cerr << "Mutate: " << (*it) ;
		if ((p * mpD.Pmut) > rand->getRatio() && okay_to_mutate){
			mut=true;
			if (mpD.mode == "random"){
				if (mpD.scale == "linear" ){
					r=rand->getRatio();
					mpD.value=(mpD.max-mpD.min)*r + 
						mpD.min;
				}else if (mpD.scale=="logarithmic"){
					a=std::log(mpD.min);
					b=std::log(mpD.max);
					r=rand->getRatio();
					mpD.value=std::exp ((b-a)*r + a);
				}
			} else if (mpD.mode == "diffusive"){
				if (mpD.scale == "linear"){
					step=RNG_Gauss(0, mpD.stepsize);
					c=mpD.value + step;
				}else{
					step=std::exp(RNG_Gauss(0, mpD.stepsize));
					c=mpD.value * step;
				}
				
				if (c>=mpD.min && c<=mpD.max) mpD.value=c;
				else if (c<mpD.min) {
					if ((2 * mpD.min - c) <= mpD.max) mpD.value=2 * mpD.min - c;
				} else if (c>mpD.max) {
					if ((2 * mpD.max - c) >= mpD.min) mpD.value=2 * mpD.max - c;
				}
			}
			setMPD(cell, (*it),mpD);
			//std::cerr << " true \n ";
		}
		//else { std::cerr << " false \n";};
	}
	
	// Mutate integer parameters
	for (it=cmd->mpIset.begin(); it!=cmd->mpIset.end(); it++){
		getMPI(cell, (*it));
            //std::cerr << "Mutate: " << (*it) ;
		if (p * mpI.Pmut > rand->getRatio()){
			mut=true;
			if (mpI.mode == "random"){
				if (mpI.scale == "linear" ){
					r=rand->getRatio();
					mpI.value=(int)((mpI.max-mpI.min)*r + 
						mpI.min);
				}else if (mpI.scale=="logarithmic"){
					a=std::log(mpI.min);
					b=std::log(mpI.max);
					r=rand->getRatio();
					mpI.value=(int)(std::exp ((b-a)*r + a));
				}
			} else if (mpI.mode == "diffusive"){
				if (mpI.scale == "linear"){
					step=RNG_Gauss(0, mpI.stepsize);
					ci=(int)(mpI.value+step);
					if (ci>=mpI.min && ci<=mpI.max)	
						mpI.value=ci;
				}else{
					step=std::exp(RNG_Gauss
							(0, mpI.stepsize));
					ci=(int)(mpI.value * step);
					if (ci>=mpI.min && ci<=mpI.max)	
						mpI.value=ci;
				}
			}
			setMPI(cell, (*it),mpI);
			//std::cerr << " true\n";
		}
		//else { std::cerr << " false\n";};
	}

	return (mut);
};

double CellManagement::RNG_Gauss(double mean, double sigma){
	/* Returns a random number with a Gaussian distribution around mean,
	 * with sigma STDDEV. Using the Box-Muller algorithm, taken from the 
	 * GNU scientific library
	 * source:
	 * http://www.bearcave.com/misl/misl_tech/wavelets/hurst/random.html
	 */

	double x,y,r;
	BasicRandomNumberGenerator *rand = 
		BasicRandomNumberGenerator::getInstance();

	do {
		x= -1 + 2*rand->getRatio();
		y= -1 + 2*rand->getRatio();
		r= x*x + y*y;
	}while (r>1.0 || r==0);
	
	return (mean + sigma * y * sqrt(-2.0 * std::log(r) / r));
};

bool CellManagement::turnOffDivision(CellG* cell){
	// return previous value of OKtoDivide
	
	bool ret,registered;
	CellGrowthControlData *a; 
	
	a=CGC->cellGrowthControlDataAccessor.get(cell->extraAttribPtr);
	if (a->OKtoDivide) ret=true;
	else ret=false;
	a->OKtoDivide=false;
	return(ret);
};

bool CellManagement::turnOnDivision(CellG* cell){
	// return previous value of OKtoDivide
	
	bool ret,registered;
	CellGrowthControlData *a; 
	
	a=CGC->cellGrowthControlDataAccessor.get(cell->extraAttribPtr);
	if (a->OKtoDivide) ret=true;
	else ret=false;
	a->OKtoDivide=true;
	return(ret);
};

bool CellManagement::turnOffGrowth(CellG* cell){
	// return previous value of OKtoGrow
	
	bool ret,registered;
	CellGrowthControlData *a; 
	
	a=CGC->cellGrowthControlDataAccessor.get(cell->extraAttribPtr);
	if (a->OKtoGrow) ret=true;
	else ret=false;
	a->OKtoGrow=false;
	return(ret);
};

bool CellManagement::turnOnGrowth(CellG* cell){
	// return previous value of OKtoGrow
	
	bool ret,registered;
	CellGrowthControlData *a; 
	
	a=CGC->cellGrowthControlDataAccessor.get(cell->extraAttribPtr);
	if (a->OKtoGrow) ret=true;
	else ret=false;
	a->OKtoGrow=true;
	return(ret);
};


bool CellManagement::turnOffMetabolism (CellG* cell){
	bool registered,ret;
	MetabolismData *MD=MET->metabolismDataAccessor.get
		(cell->extraAttribPtr);

	if (MD->OKtoMetabolize) ret=true;
	else ret=false;
	MD->OKtoMetabolize=false;
	return(ret);
};


bool CellManagement::turnOnMetabolism (CellG* cell){
	bool registered,ret;
	MetabolismData *MD=MET->metabolismDataAccessor.get
		(cell->extraAttribPtr);

	if (MD->OKtoMetabolize) ret=true;
	else ret=false;
	MD->OKtoMetabolize=true;
	return(ret);
};


CellGrowthControlData * CellManagement::getCellGrowthControlData(CellG * cell){
	bool registered;
	CellGrowthControlData *a; 
	a=CGC->cellGrowthControlDataAccessor.get
		(cell->extraAttribPtr);
	return (a);
};


std::string CellManagement::getPrintableData(CellG *cell, std::vector<std::string> DataV){
	std::ostringstream R;
	std::vector<std::string>::iterator it;
	
	for (it=DataV.begin();it<DataV.end();it++){
		if ((*it)=="all" || (*it)=="AdhesionFlexCopy") R << AF->printData (cell);
                if ((*it)=="all" || (*it)=="CellGrowthControl")	R << CGC->printData (cell);
                if ((*it)=="all" || (*it)=="CellManagement") R << printData(cell);
		if ((*it)=="all" || (*it)=="CellSignaling") R << CS->printData (cell);
		if ((*it)=="all" || (*it)=="ChemotaxisCopy") R << ChemoC->printData (cell);
		//ETEA -- comes from AdhesionFlexCopy 
                //if ((*it)=="all" || (*it)=="ETEA") R << ETEA->printData (cell);
                //ETEB -- comes from ChemotaxisCopyPlugin
                if ((*it)=="all" || (*it)=="Metabolism") R << MET->printData (cell);
                //SecretionCopy
		if ((*it)=="all") R << printBasicData(cell);
	};
	return R.str();
};

std::string CellManagement::getCellLineageString(CellG* cell){
    std::ostringstream R;
    
    R << CGC->getCellLineageString(cell);
    return R.str();
}

std::string CellManagement::getPrintableDataHeader(std::vector<std::string> DataV){
	std::ostringstream R;
	std::vector<std::string>::iterator it;
	
	for (it=DataV.begin();it<DataV.end();it++){
            if ((*it)=="all" || (*it)=="AdhesionFlexCopy") R << AF->printDataHeader ();
            if ((*it)=="all" || (*it)=="CellGrowthControl") R << CGC->printDataHeader ();
            if ((*it)=="all" || (*it)=="CellManagement") R << printDataHeader();
            if ((*it)=="all" || (*it)=="CellSignaling") R << CS->printDataHeader ();
            if ((*it)=="all" || (*it)=="ChemotaxisCopy") R << ChemoC->printDataHeader ();
            //ETEA -- comes from AdhesionFlexCopy 
            // if ((*it)=="all" || (*it)=="ETEA") R << ETEA->printDataHeader ();
            //ETEB -- comes from ChemotaxisCopyPlugin
            if ((*it)=="all" || (*it)=="Metabolism") R << MET->printDataHeader ();
            //SecretionCopy
            if ((*it)=="all") R << printBasicDataHeader();
	};
	return R.str();
};

std::string CellManagement::printData (CellG * cell){
	std::ostringstream R;
	CellManagementData *cmd;
	cmd = CMDataAccessor.get(cell->extraAttribPtr);

	R << cmd->RP.value << " ";
        R << cell->targetVolume - cell->volume << " ";
        R << cell->xCOM << " ";
        R << cell->yCOM << " ";
        R << cell->zCOM << " ";
        
        // When printing displacement, periodicity has to be accounted for: cell are not expected to 
        // travel more than half of the system size
        double dx, dy,dz;
        dx=(cmd->position)[0].x - (cmd->position)[99].x ;
        if  (dx > 0.5 * syssize.x) dx -= syssize.x;
        if  (dx < -0.5 * syssize.x) dx += syssize.x;
        dy=(cmd->position)[0].y - (cmd->position)[99].y ;
        if  (dy > 0.5 * syssize.y) dy -= syssize.y;
        if  (dy < -0.5 * syssize.y) dy += syssize.y;
        dz=(cmd->position)[0].z - (cmd->position)[99].z ;
        if  (dz > 0.5 * syssize.z) dz -= syssize.z;
        if  (dz < -0.5 * syssize.z) dz += syssize.z;
        // Print "periodic" displacements:
        R << dx << " ";
        R << dy << " ";
        R << dz << " ";
        
        return R.str();
};

std::string CellManagement::printDataHeader (){
	std::ostringstream R;

	R << "CellManagement-RP ";
        R << "CellManagement-Pressure ";
        R << "CellManagement-CMx ";
        R << "CellManagement-CMy ";
        R << "CellManagement-CMz ";
        R << "CellManagement-dCMx ";
        R << "CellManagement-dCMy ";
        R << "CellManagement-dCMz ";
	
	return R.str();
};

std::string CellManagement::printBasicDataHeader(){
    std::ostringstream R;

    R << " ";
    
    return R.str();
}
std::string CellManagement::printBasicData(CellG* cell){
    std::ostringstream R;
    R << " ";		
    return R.str();
}

bool CellManagement::ApoptoseCell(CellG * cell){
    CellGrowthControlData *cgcd;
    cgcd=CGC->cellGrowthControlDataAccessor.get
        (cell->extraAttribPtr);

    cgcd->Shrink=true;
    cgcd->TV=0;
    setATPlevel(cell, 0);
    return (cgcd->Shrink);

};
