# Supplementary material for: Blood vessel tortuosity selects against evolution of aggressive tumor cells in confined tissue environments: A modeling approach
Source: PLoS Comput Biol. 2017 Jul 17;13(7):e1005635. doi: 10.1371/journal.pcbi.1005635 (PMC5536454; doi:10.1371/journal.pcbi.1005635)
Supplement: S1 File — Simulations were run using a CompuCell3D installation available from the Indiana University Bloomington and the Biocomplexity Institute (www.compucell3d.org) [39]. Parameters for the simulations are set in XML scripts (simulation.xml). Simulations require initial configuration files for cells and diffusible concentration fields (PIFtemplate.pif, FieldGLUtemplate.txt, FieldOXYtemplate.txt) specified in the XML file, and a set of customized plugins (called ‘steppables’ and ‘plugins’) to be installed in the CompuCell3D ‘DeveloperZone’. Simulation outputs are a set of files for each sampling time point that contain cell-based information (values of mutating parameters and other cell-level indicators), concentration field data, and cell configuration data. (ZIP) [file pcbi.1005635.s004.zip › code/CC3DDeveloperZone/CellManagement/MutableParameterData.h]

/*************************************************************************
*    CompuCell - A software framework for multimodel simulations of     *
* biocomplexity problems Copyright (C) 2003 University of Notre Dame,   *
*                             Indiana                                   *
*                                                                       *
* This program is free software; IF YOU AGREE TO CITE USE OF CompuCell  *
*  IN ALL RELATED RESEARCH PUBLICATIONS according to the terms of the   *
*  CompuCell GNU General Public License RIDER you can redistribute it   *
* and/or modify it under the terms of the GNU General Public License as *
*  published by the Free Software Foundation; either version 2 of the   *
*         License, or (at your option) any later version.               *
*                                                                       *
* This program is distributed in the hope that it will be useful, but   *
*      WITHOUT ANY WARRANTY; without even the implied warranty of       *
*  MERCHANTABILITY or FITNESS FOR A PARTICULAR PURPOSE.  See the GNU    *
*             General Public License for more details.                  *
*                                                                       *
*  You should have received a copy of the GNU General Public License    *
*     along with this program; if not, write to the Free Software       *
*      Foundation, Inc., 675 Mass Ave, Cambridge, MA 02139, USA.        *
*************************************************************************/

#ifndef MUTABLEPARAMETERDATA_H
#define MUTABLEPARAMETERDATA_H

#include <XMLUtils/CC3DXMLElement.h>

class CC3DXMLElement;
namespace CompuCell3D {

	class MutableParameterD
	{
	public:
		MutableParameterD(): 
			value(0), Pmut(0), mode("diffusive"), scale("linear"),
			stepsize(1), min(0), max(1)
		{};
		~MutableParameterD(){};
		double value;		// parameter value
		double Pmut;		// probability of mutation
		std::string mode;	// diffusive or random
		std::string scale;	// linear or logarithmic
					// probability change
		double stepsize;	// used for diffusive mode
		double min,max;		// range of value

		// operators
		MutableParameterD & operator= ( MutableParameterD &rhs){
			if (this != &rhs) {
				value=rhs.value;
				Pmut=rhs.Pmut;
				mode=rhs.mode;
				scale=rhs.scale;
				stepsize=rhs.stepsize;
				min=rhs.min;
				max=rhs.max;
			}
			return *this;
		};

		bool readFromXML (CC3DXMLElement *X){
                        bool ret=false;
			if (X->findElement("value")) {
                                ret=true;
				value=X->getFirstElement("value")->getDouble();
				if (X->findElement("Pmut")) Pmut=
					X->getFirstElement
					("Pmut")->getDouble();
				if (X->findElement("mode")) mode=
					X->getFirstElement("mode")->getText();
				if (X->findElement("scale")) scale=
					X->getFirstElement("scale")->getText();
				if (X->findElement("stepsize")) stepsize=
					X->getFirstElement
					("stepsize")->getDouble();
				if (X->findElement("min")) min=
					X->getFirstElement("min")->getDouble();
				if (X->findElement("max")) max=
					X->getFirstElement("max")->getDouble();
                        } else if (X->findAttribute("value")){
                                ret=true;
                                value=X->getAttributeAsDouble("value");
                                if (X->findElement("Pmut")) Pmut=
					X->getFirstElement
					("Pmut")->getDouble();
				if (X->findElement("mode")) mode=
					X->getFirstElement("mode")->getText();
				if (X->findElement("scale")) scale=
					X->getFirstElement("scale")->getText();
				if (X->findElement("stepsize")) stepsize=
					X->getFirstElement
					("stepsize")->getDouble();
				if (X->findElement("min")) min=
					X->getFirstElement("min")->getDouble();
				if (X->findElement("max")) max=
					X->getFirstElement("max")->getDouble();
                        } else {
                                ret=false;
				value=X->getDouble();
				Pmut=0.0;
				mode="random";
				scale="linear";
				stepsize=0;
				min=value;
				max=value;
			};
			return (ret);
		};
	};


	class MutableParameterI
	{
	public:
		MutableParameterI(): 
			value(0), Pmut(0), mode("diffusive"), scale("linear"),
			stepsize(1), min(0), max(1)
		{};
		~MutableParameterI(){};
		int value;		// parameter value
		double Pmut;		// probabiltity of mutation
		std::string mode;	// diffusive or random
		std::string scale;	// linear or logarithmic
		int stepsize;		// stepsize for diffusive mutation
		int max, min;		// ranges for value

		// operators
		MutableParameterI & operator= ( MutableParameterI &rhs){
			if (this != &rhs) {
				value=rhs.value;
				Pmut=rhs.Pmut;
				mode=rhs.mode;
				scale=rhs.scale;
				stepsize=rhs.stepsize;
				min=rhs.min;
				max=rhs.max;
			}
			return *this;
		};
		
		bool readFromXML (CC3DXMLElement *X){
                        bool ret=false;
			if (X->findElement("value")) {
                                ret=true;
				value=X->getFirstElement("value")->getInt();
				if (X->findElement("Pmut")) Pmut=
					X->getFirstElement("Pmut")->getDouble();
				if (X->findElement("mode")) mode=
					X->getFirstElement("mode")->getText();
				if (X->findElement("scale")) scale=
					X->getFirstElement("scale")->getText();
				if (X->findElement("stepsize")) stepsize=
					X->getFirstElement
						("stepsize")->getInt();
				if (X->findElement("min")) min=
					X->getFirstElement("min")->getInt();
				if (X->findElement("max")) max=
					X->getFirstElement("max")->getInt();
                        } else if (X->findAttribute("value")){
                                ret=true;
                                value=X->getAttributeAsInt("value");
                                if (X->findElement("Pmut")) Pmut=
					X->getFirstElement("Pmut")->getDouble();
				if (X->findElement("mode")) mode=
					X->getFirstElement("mode")->getText();
				if (X->findElement("scale")) scale=
					X->getFirstElement("scale")->getText();
				if (X->findElement("stepsize")) stepsize=
					X->getFirstElement
						("stepsize")->getInt();
				if (X->findElement("min")) min=
					X->getFirstElement("min")->getInt();
				if (X->findElement("max")) max=
					X->getFirstElement("max")->getInt();
			} else {
                                ret=false;
				value=X->getInt();
				Pmut=0.0;
				mode="random";
				scale="linear";
				stepsize=0;
				min=value;
				max=value;
			};
			return (ret);
		};
	};

	class MutableParameterL
	{
		// This needs to be finished!
	public:
		MutableParameterL(){};
		~MutableParameterL(){};
		// parameter takes integer values between 0 and max
		// each transition has its own probability
		int value;		// actual value of parameter
		std::vector <std::vector <double> > Pmut;	// transition
								// matrix
		
		int max;		// number of possible states (values)
	};

}
#endif
