# Supplementary material for: Blood vessel tortuosity selects against evolution of aggressive tumor cells in confined tissue environments: A modeling approach
Source: PLoS Comput Biol. 2017 Jul 17;13(7):e1005635. doi: 10.1371/journal.pcbi.1005635 (PMC5536454; doi:10.1371/journal.pcbi.1005635)
Supplement: S1 File — Simulations were run using a CompuCell3D installation available from the Indiana University Bloomington and the Biocomplexity Institute (www.compucell3d.org) [39]. Parameters for the simulations are set in XML scripts (simulation.xml). Simulations require initial configuration files for cells and diffusible concentration fields (PIFtemplate.pif, FieldGLUtemplate.txt, FieldOXYtemplate.txt) specified in the XML file, and a set of customized plugins (called ‘steppables’ and ‘plugins’) to be installed in the CompuCell3D ‘DeveloperZone’. Simulation outputs are a set of files for each sampling time point that contain cell-based information (values of mutating parameters and other cell-level indicators), concentration field data, and cell configuration data. (ZIP) [file pcbi.1005635.s004.zip › code/CC3DDeveloperZone/ChemotaxisCopy/ChemotaxisCopyPlugin.h]

/*************************************************************************
*    CompuCell - A software framework for multimodel simulations of     *
* biocomplexity problems Copyright (C) 2003 University of Notre Dame,   *
*                             Indiana                                   *
*                                                                       *
* This program is free software; IF YOU AGREE TO CITE USE OF CompuCell  *
*  IN ALL RELATED RESEARCH PUBLICATIONS according to the terms of the   *
*  CompuCell GNU General Public License RIDER you can redistribute it   *
* and/or modify it under the terms of the GNU General Public License as *
*  published by the Free Software Foundation; either version 2 of the   *
*         License, or (at your option) any later version.               *
*                                                                       *
* This program is distributed in the hope that it will be useful, but   *
*      WITHOUT ANY WARRANTY; without even the implied warranty of       *
*  MERCHANTABILITY or FITNESS FOR A PARTICULAR PURPOSE.  See the GNU    *
*             General Public License for more details.                  *
*                                                                       *
*  You should have received a copy of the GNU General Public License    *
*     along with this program; if not, write to the Free Software       *
*      Foundation, Inc., 675 Mass Ave, Cambridge, MA 02139, USA.        *
*************************************************************************/

#ifndef CHEMOTAXISCOPYPLUGIN_H
#define CHEMOTAXISCOPYPLUGIN_H

#include <CompuCell3D/ClassRegistry.h>
#include <CompuCell3D/steppables/PDESolvers/DiffusableVector.h>
#include <CompuCell3D/Plugin.h>
#include <CompuCell3D/Potts3D/Stepper.h>
#include <CompuCell3D/Potts3D/EnergyFunction.h>
#include <CompuCell3D/Potts3D/CellGChangeWatcher.h>
#include <CompuCell3D/Potts3D/Cell.h>
#include <CompuCell3D/Automaton/Automaton.h>
#include <BasicUtils/BasicClassGroup.h>
#include <vector>
#include <string>

#include "ChemotaxisCopyData.h"

class CC3DXMLElement;

namespace CompuCell3D {
	class Potts3D;
	class CellG;
	class ChemotaxisCopyData;

	class ChemotaxisCopyPlugin : public Plugin , public EnergyFunction 
	{
		Potts3D *potts;
		CC3DXMLElement *xmlData;
		ChemotaxisCopyData initPM;
		Automaton * automaton;
		Simulator * sim;

		bool cells_initialized, fields_initialized;

	public:

		ChemotaxisCopyPlugin():potts(0){};
		virtual ~ChemotaxisCopyPlugin(){};

		//std::vector<Field3DImpl<float> *> fieldVec;
		std::vector<Field3D<float> *> fieldVec;

		//Accessors :
		BasicClassAccessor<ChemotaxisCopyData> chemotaxisCopyDataAccessor;

		//Local functions:
		void initialize_cells();
		void initialize_fields();
		double merks_chemotaxis (const Point3D &pt, const CellG * newCell, const CellG * oldCell);
		double chemotaxis_formula(double tcc, double scc, ChemotaxisCopyData  * d, int f, int ct);
		std::string printData(CellG * cell);
		std::string printDataHeader();

		//EnergyFunction interface
		virtual double changeEnergy(const Point3D &pt, const CellG *newCell,const CellG *oldCell);

		// SimObject interface
		virtual void init(Simulator *simulator, CC3DXMLElement *_xmlData);
		virtual void update(CC3DXMLElement *_xmlData, bool _fullInitFlag=false);
		virtual std::string steerableName();
		virtual std::string toString();
	};
};
#endif
