# Supplementary material for: Blood vessel tortuosity selects against evolution of aggressive tumor cells in confined tissue environments: A modeling approach
Source: PLoS Comput Biol. 2017 Jul 17;13(7):e1005635. doi: 10.1371/journal.pcbi.1005635 (PMC5536454; doi:10.1371/journal.pcbi.1005635)
Supplement: S1 File — Simulations were run using a CompuCell3D installation available from the Indiana University Bloomington and the Biocomplexity Institute (www.compucell3d.org) [39]. Parameters for the simulations are set in XML scripts (simulation.xml). Simulations require initial configuration files for cells and diffusible concentration fields (PIFtemplate.pif, FieldGLUtemplate.txt, FieldOXYtemplate.txt) specified in the XML file, and a set of customized plugins (called ‘steppables’ and ‘plugins’) to be installed in the CompuCell3D ‘DeveloperZone’. Simulation outputs are a set of files for each sampling time point that contain cell-based information (values of mutating parameters and other cell-level indicators), concentration field data, and cell configuration data. (ZIP) [file pcbi.1005635.s004.zip › code/CC3DDeveloperZone/ChemotaxisCopy/ChemotaxisCopyPlugin.cpp]

/*************************************************************************
*    CompuCell - A software framework for multimodel simulations of     *
* biocomplexity problems Copyright (C) 2003 University of Notre Dame,   *
*                             Indiana                                   *
*                                                                       *
* This program is free software; IF YOU AGREE TO CITE USE OF CompuCell  *
*  IN ALL RELATED RESEARCH PUBLICATIONS according to the terms of the   *
*  CompuCell GNU General Public License RIDER you can redistribute it   *
* and/or modify it under the terms of the GNU General Public License as *
*  published by the Free Software Foundation; either version 2 of the   *
*         License, or (at your option) any later version.               *
*                                                                       *
* This program is distributed in the hope that it will be useful, but   *
*      WITHOUT ANY WARRANTY; without even the implied warranty of       *
*  MERCHANTABILITY or FITNESS FOR A PARTICULAR PURPOSE.  See the GNU    *
*             General Public License for more details.                  *
*                                                                       *
*  You should have received a copy of the GNU General Public License    *
*     along with this program; if not, write to the Free Software       *
*      Foundation, Inc., 675 Mass Ave, Cambridge, MA 02139, USA.        *
*************************************************************************/

#include <CompuCell3D/Simulator.h>
#include <CompuCell3D/Potts3D/Potts3D.h>
#include <CompuCell3D/Automaton/Automaton.h>
using namespace CompuCell3D;

#include <PublicUtilities/StringUtils.h>
#include <iostream>
#include <string>
#include <sstream>
#include <algorithm>
using namespace std;


#include "ChemotaxisCopyPlugin.h"

void ChemotaxisCopyPlugin::init(Simulator *simulator, CC3DXMLElement *_xmlData)
{
	sim = simulator;
	potts = simulator->getPotts();
	bool pluginAlreadyRegisteredFlag;
	
	BasicClassAccessorBase * chemotaxisCopyDataAccessorPtr=&chemotaxisCopyDataAccessor;
	potts->getCellFactoryGroupPtr()->registerClass(chemotaxisCopyDataAccessorPtr);

	potts->registerEnergyFunctionWithName(this,toString());
	
	xmlData=_xmlData;
	simulator->registerSteerableObject(this);
	update(_xmlData);
	cells_initialized=false;
	fields_initialized=false;
}

void ChemotaxisCopyPlugin::update(CC3DXMLElement *_xmlData, bool _fullInitFlag)
{
	std::string cellTypeName;
	int cellType;

	automaton=potts->getAutomaton();

	// Read XML parameters and store them in initPM:
	CC3DXMLElementList XFL=_xmlData->getElements("ChemicalField");
	initPM.fieldName.resize(XFL.size());
	initPM.sourceName.resize(XFL.size());
	initPM.lambda.resize(XFL.size());

	for (int f=0;f<XFL.size();++f){
		initPM.fieldName[f]=XFL[f]->getAttribute("Name");
		initPM.sourceName[f]=XFL[f]->getAttribute("Source");

		CC3DXMLElementList XCL=XFL[f]->getElements("ChemotaxisByType");
		for (int c=0;c<XCL.size();++c){
			cellTypeName=XCL[c]->getAttribute("Type");
			cellType=(int)(automaton->getTypeId(cellTypeName));
			if (initPM.cellTypeName.size() <= cellType) initPM.cellTypeName.resize(cellType+1);
			initPM.cellTypeName[cellType]=cellTypeName;

			if (initPM.lambda[f].size() <= cellType) initPM.lambda[f].resize(cellType+1);
			initPM.lambda[f][cellType]=XCL[c]->getAttributeAsDouble("Lambda");
		}
	}

}

void ChemotaxisCopyPlugin::initialize_fields(){
	//Initialize fieldVec: pointers to diffusable media
	ClassRegistry *classRegistry=sim->getClassRegistry();
	Steppable * steppable;
	fieldVec.clear();
	fieldVec.assign(initPM.fieldName.size(),0);
	map<string,Field3D<float>*> & nameFieldMap = sim->getConcentrationFieldNameMap();

	for (int i=0; i<initPM.fieldName.size(); ++i){
		std::cerr<<"WILL REQUEST "<< initPM.sourceName[i]<<"\n";
		steppable=classRegistry->getStepper(initPM.sourceName[i]);
		map<string,Field3D<float>*>::iterator mitr=nameFieldMap.find(initPM.fieldName[i]);
		if(mitr!=nameFieldMap.end()){
			fieldVec[i]=mitr->second;
		} else {
			//ASSERT_OR_THROW("No chemical field has been loaded!", fieldVec[i]);
		}
	}
	fields_initialized=true;
}

void ChemotaxisCopyPlugin::initialize_cells(){
	CellInventory::cellInventoryIterator cInvItr;
	CellG * cell;
	CellInventory * cellInventoryPtr=& potts->getCellInventory();
	ChemotaxisCopyData *d;

	for(cInvItr=cellInventoryPtr->cellInventoryBegin() ; cInvItr !=cellInventoryPtr->cellInventoryEnd() ;++cInvItr ){
		cell=cellInventoryPtr->getCell(cInvItr);
		d=chemotaxisCopyDataAccessor.get(cell->extraAttribPtr);
		(*d)=initPM;
	};
	cells_initialized=true;
}

double ChemotaxisCopyPlugin::changeEnergy(const Point3D &pt,const CellG *newCell,const CellG *oldCell) 
{
	if (!cells_initialized){
		//pUtils->setLock(lockPtr);
		initialize_cells();
		//pUtils->unsetLock(lockPtr); 
	};
	if (!fields_initialized){
		//pUtils->setLock(lockPtr);
		initialize_fields();
		//pUtils->unsetLock(lockPtr); 
	};
	
	double energy = 0.0;
	return merks_chemotaxis(pt, newCell, oldCell);
}

std::string ChemotaxisCopyPlugin::steerableName()
{
	return toString();
}

std::string ChemotaxisCopyPlugin::toString()
{
	return "ChemotaxisCopy";
}

double ChemotaxisCopyPlugin::merks_chemotaxis(const Point3D &pt, const CellG * newCell, const CellG * oldCell){
	double energy=0.0;
	ChemotaxisCopyData *d;

	if (newCell){
		d=chemotaxisCopyDataAccessor.get(newCell->extraAttribPtr);
		for (int i=0; i<fieldVec.size(); ++i){
			energy+=chemotaxis_formula((double)(fieldVec[i]->get(potts->getFlipNeighbor())) , (double)(fieldVec[i]->get(pt)), d, i, (int)(newCell->type));
		};
	};

	if (oldCell){
		d=chemotaxisCopyDataAccessor.get(oldCell->extraAttribPtr);
		for (int i=0; i<fieldVec.size(); ++i){
			energy+=chemotaxis_formula((double)(fieldVec[i]->get(potts->getFlipNeighbor())) , (double)(fieldVec[i]->get(pt)), d, i, (int)(oldCell->type));
		};
	};
	return energy;
}

double ChemotaxisCopyPlugin::chemotaxis_formula(double tcc, double scc, ChemotaxisCopyData * d, int f, int ct){
	double e=0;
	e = d->lambda[f][ct] * (tcc-scc);
	return e;
}


std::string ChemotaxisCopyPlugin::printData(CellG * cell){
	std::ostringstream R;
	ChemotaxisCopyData *d;
	d=chemotaxisCopyDataAccessor.get(cell->extraAttribPtr);

	for (int i=0; i<d->lambda.size(); i++){
		R << (float)(d->lambda[i][cell->type]) << " ";
	};
	return R.str();
}

std::string ChemotaxisCopyPlugin::printDataHeader(){
	std::ostringstream R;
	
	for (int i=0;i<initPM.lambda.size();i++){
		R << "ChemotaxisLambda-" << initPM.fieldName[i] << " ";
	};
	return R.str();
};
