# Supplementary material for: Blood vessel tortuosity selects against evolution of aggressive tumor cells in confined tissue environments: A modeling approach
Source: PLoS Comput Biol. 2017 Jul 17;13(7):e1005635. doi: 10.1371/journal.pcbi.1005635 (PMC5536454; doi:10.1371/journal.pcbi.1005635)
Supplement: S1 File — Simulations were run using a CompuCell3D installation available from the Indiana University Bloomington and the Biocomplexity Institute (www.compucell3d.org) [39]. Parameters for the simulations are set in XML scripts (simulation.xml). Simulations require initial configuration files for cells and diffusible concentration fields (PIFtemplate.pif, FieldGLUtemplate.txt, FieldOXYtemplate.txt) specified in the XML file, and a set of customized plugins (called ‘steppables’ and ‘plugins’) to be installed in the CompuCell3D ‘DeveloperZone’. Simulation outputs are a set of files for each sampling time point that contain cell-based information (values of mutating parameters and other cell-level indicators), concentration field data, and cell configuration data. (ZIP) [file pcbi.1005635.s004.zip › code/CC3DDeveloperZone/AdhesionFlexCopy/README.txt]

============
Description
============
This plugin is a modified version of the standard AdhesionFlex plugin of CompuCell3D that is compatible with changing adhesion molecules cell-by-cell. 

============
Usage 
============
Usage is similar to the standard AdhesionFlex plugin in the .xml: 

<Plugin Name="AdhesionFlexCopy" >
<!-- Molecules are:  -->
<!--     CAM: cell adeshion molecule, between cells, provide adhesion site as well as adhering -->
<!--     MAM: matrix (medium) adhesion molecule on cells, that can bind to medium (matrix) -->
<!--     MAS: matrix (medium) adhesion sites on the matrix (medium, substrate), where cells can bind with MAM -->
<!-- Note: the actual density values are set in EvolutionaryExtensionA steppable -->
        <AdhesionMolecule Molecule="CAM" />
        <AdhesionMolecule Molecule="MAM" />
        <AdhesionMolecule Molecule="MAS" />
        <AdhesionMoleculeDensity CellType="Medium" Molecule="CAM" Density="0.0"/>
        <AdhesionMoleculeDensity CellType="Medium" Molecule="MAM" Density="0.0"/>
        <AdhesionMoleculeDensity CellType="Medium" Molecule="MAS" Density="50.0"/>
        <AdhesionMoleculeDensity CellType="Cell" Molecule="CAM" Density="99"/>
        <AdhesionMoleculeDensity CellType="Cell" Molecule="MAM" Density="49.5"/>
        <AdhesionMoleculeDensity CellType="Cell" Molecule="MAS" Density="0.0"/>
        <AdhesionMoleculeDensity CellType="Endothelial" Molecule="CAM" Density="100.0"/> 
        <AdhesionMoleculeDensity CellType="Endothelial" Molecule="MAM" Density="50.0"/> 
        <AdhesionMoleculeDensity CellType="Endothelial" Molecule="MAS" Density="0.0"/>
        <AdhesionMoleculeDensity CellType="BlockedEndothelial" Molecule="CAM" Density="100.0"/> 
        <AdhesionMoleculeDensity CellType="BlockedEndothelial" Molecule="MAM" Density="50.0"/> 
        <AdhesionMoleculeDensity CellType="BlockedEndothelial" Molecule="MAS" Density="0.0"/>
        <BindingFormula Name="Binary">
            <Formula> min(Molecule1,Molecule2)</Formula>
            <Variables>
                <AdhesionInteractionMatrix>
                    <BindingParameter Molecule1="CAM" Molecule2="CAM">1.0</BindingParameter>
                    <BindingParameter Molecule1="CAM" Molecule2="MAM">0.0</BindingParameter>
                    <BindingParameter Molecule1="CAM" Molecule2="MAS">0.0</BindingParameter>
                    <BindingParameter Molecule1="MAM" Molecule2="MAM">0.0</BindingParameter>
                    <BindingParameter Molecule1="MAM" Molecule2="MAS">1.0</BindingParameter>
                    <BindingParameter Molecule1="MAS" Molecule2="MAS">0.0</BindingParameter>
                </AdhesionInteractionMatrix>
            </Variables>
        </BindingFormula>
        <NeighborOrder>2</NeighborOrder>
</Plugin>


============
Note 
============
If muParser is not found during compilation, link the directory from CompuCell3D source directory ([CC3D-source]/core/muParser) to here. 
