# Supplementary material for: Blood vessel tortuosity selects against evolution of aggressive tumor cells in confined tissue environments: A modeling approach
Source: PLoS Comput Biol. 2017 Jul 17;13(7):e1005635. doi: 10.1371/journal.pcbi.1005635 (PMC5536454; doi:10.1371/journal.pcbi.1005635)
Supplement: S1 File — Simulations were run using a CompuCell3D installation available from the Indiana University Bloomington and the Biocomplexity Institute (www.compucell3d.org) [39]. Parameters for the simulations are set in XML scripts (simulation.xml). Simulations require initial configuration files for cells and diffusible concentration fields (PIFtemplate.pif, FieldGLUtemplate.txt, FieldOXYtemplate.txt) specified in the XML file, and a set of customized plugins (called ‘steppables’ and ‘plugins’) to be installed in the CompuCell3D ‘DeveloperZone’. Simulation outputs are a set of files for each sampling time point that contain cell-based information (values of mutating parameters and other cell-level indicators), concentration field data, and cell configuration data. (ZIP) [file pcbi.1005635.s004.zip › code/CC3DDeveloperZone/EvolutionaryTumorExtensionB/README.txt]

============
Description
============
This steppable is setting the chemotaxis parameters for the cells and therefore serves as a bridge between the evolutionary / mutation process and the customised Chemotaxis plugin. 

============
Usage 
============
Parameters for this steppable are set in the .xml. These parameters define the initial chemotaxis parameters as well as their mutation parameters: 

<Steppable Type="EvolutionaryTumorExtensionB" Frequency="1">
        <ChemicalField Source="FlexibleDiffusionSolverFE" Name="FGF"> 
            <ChemotaxisByType Type="Cell">
                <value>0</value>
                <Pmut>0</Pmut>
                <mode>diffusive</mode>
                <scale>linear</scale>
                <stepsize>0</stepsize>
                <min>-20</min>
                <max>20</max>
            </ChemotaxisByType>
        </ChemicalField> 
        <ChemicalField Source="KernelDiffusionSolver" Name="Oxygen"> 
            <ChemotaxisByType Type="Cell">
                <value>0</value>
                <Pmut>0.2</Pmut>
                <mode>diffusive</mode>
                <scale>linear</scale>
                <stepsize>0.1</stepsize>
                <min>-20</min>
                <max>20</max>
            </ChemotaxisByType>
        </ChemicalField> 
        <ChemicalField Source="KernelDiffusionSolver" Name="Glucose"> 
            <ChemotaxisByType Type="Cell">
                <value>0</value>
                <Pmut>0.2</Pmut>
                <mode>diffusive</mode>
                <scale>linear</scale>
                <stepsize>0.1</stepsize>
                <min>-20</min>
                <max>20</max>
            </ChemotaxisByType>
        </ChemicalField> 
        <ChemicalField Source="KernelDiffusionSolver" Name="Lactate"> 
            <ChemotaxisByType Type="Cell">
                <value>0</value>
                <Pmut>0.2</Pmut>
                <mode>diffusive</mode>
                <scale>linear</scale>
                <stepsize>0.1</stepsize>
                <min>-20</min>
                <max>20</max>
            </ChemotaxisByType>
        </ChemicalField> 
</Steppable>
