# Supplementary material for: Blood vessel tortuosity selects against evolution of aggressive tumor cells in confined tissue environments: A modeling approach
Source: PLoS Comput Biol. 2017 Jul 17;13(7):e1005635. doi: 10.1371/journal.pcbi.1005635 (PMC5536454; doi:10.1371/journal.pcbi.1005635)
Supplement: S1 File — Simulations were run using a CompuCell3D installation available from the Indiana University Bloomington and the Biocomplexity Institute (www.compucell3d.org) [39]. Parameters for the simulations are set in XML scripts (simulation.xml). Simulations require initial configuration files for cells and diffusible concentration fields (PIFtemplate.pif, FieldGLUtemplate.txt, FieldOXYtemplate.txt) specified in the XML file, and a set of customized plugins (called ‘steppables’ and ‘plugins’) to be installed in the CompuCell3D ‘DeveloperZone’. Simulation outputs are a set of files for each sampling time point that contain cell-based information (values of mutating parameters and other cell-level indicators), concentration field data, and cell configuration data. (ZIP) [file pcbi.1005635.s004.zip › code/CC3DDeveloperZone/EvolutionaryTumorExtensionB/EvolutionaryTumorExtensionB.cpp]

/*************************************************************************
*    CompuCell - A software framework for multimodel simulations of     *
* biocomplexity problems Copyright (C) 2003 University of Notre Dame,   *
*                             Indiana                                   *
*                                                                       *
* This program is free software; IF YOU AGREE TO CITE USE OF CompuCell  *
*  IN ALL RELATED RESEARCH PUBLICATIONS according to the terms of the   *
*  CompuCell GNU General Public License RIDER you can redistribute it   *
* and/or modify it under the terms of the GNU General Public License as *
*  published by the Free Software Foundation; either version 2 of the   *
*         License, or (at your option) any later version.               *
*                                                                       *
* This program is distributed in the hope that it will be useful, but   *
*      WITHOUT ANY WARRANTY; without even the implied warranty of       *
*  MERCHANTABILITY or FITNESS FOR A PARTICULAR PURPOSE.  See the GNU    *
*             General Public License for more details.                  *
*                                                                       *
*  You should have received a copy of the GNU General Public License    *
*     along with this program; if not, write to the Free Software       *
*      Foundation, Inc., 675 Mass Ave, Cambridge, MA 02139, USA.        *
*************************************************************************/

#include <CompuCell3D/Potts3D/CellInventory.h>
#include <CompuCell3D/Automaton/Automaton.h>

#include <CompuCell3D/Simulator.h>
#include <CompuCell3D/Potts3D/Cell.h>
#include <CompuCell3D/Potts3D/Potts3D.h>
#include <Utils/Coordinates3D.h>

#include "EvolutionaryTumorExtensionB.h"


using namespace CompuCell3D;

void EvolutionaryTumorExtensionB::init(Simulator *_simulator, CC3DXMLElement *_xmlData){
	sim=_simulator;
	potts=_simulator->getPotts();
	automaton=potts->getAutomaton();
	cellInventoryPtr=&potts->getCellInventory();
	CC3DXMLElement *X;
	CC3DXMLElementList XL, XXL;

	BasicClassAccessorBase * etebDataAccessorPtr= &etebDataAccessor;
	potts->getCellFactoryGroupPtr()->registerClass(etebDataAccessorPtr);

	XL=_xmlData->getElements("ChemicalField");
	fieldName.resize(XL.size());
	
	for (int i=0;i<XL.size(); ++i){
		fieldName[i]=XL[i]->getAttribute("Name");
		XXL=XL[i]->getElements("ChemotaxisByType");
		for (int j=0; j<XXL.size(); ++j){
			int ct = (int)(automaton->getTypeId(XXL[j]->getAttribute("Type")));
			initPM.lambda[fieldName[i]][ct].readFromXML(XXL[j]);
		};
	};
};

void EvolutionaryTumorExtensionB::extraInit(Simulator *simulator){
	bool registered;
	std::cerr << ", extraInit for: " << toString() << "\n";
	CM=(CellManagement*)Simulator::steppableManager.get ("CellManagement",&registered);
        ChemoP=(ChemotaxisCopyPlugin *)Simulator::pluginManager.get ("ChemotaxisCopy",&registered);
};

void EvolutionaryTumorExtensionB::start(){
	CellG* cell;
        CellInventory::cellInventoryIterator cii;
	EvolutionaryTumorExtensionBData * etebD;
	std::map<std::string, std::map<int,MutableParameterD> >::iterator itA;
	std::map<int,MutableParameterD>::iterator itB;
	std::string fieldname;
	int celltype;
	
	ChemoP->initialize_cells();
	for (cii=cellInventoryPtr->cellInventoryBegin();
			cii!=cellInventoryPtr->cellInventoryEnd();
			++cii){
		cell=cellInventoryPtr->getCell(cii);
		
		etebD=etebDataAccessor.get(cell->extraAttribPtr);
		(*etebD)=initPM;
		
		// register with mutation-apparatus, with name: ChemoL.[celltype].[molecule name]
		for (itA=etebD->lambda.begin(); itA!=etebD->lambda.end(); itA++){
			for (itB=(*itA).second.begin(); itB!=(*itA).second.end(); itB++){
				fieldname=(*itA).first;
				celltype=(*itB).first;
				std::ostringstream ss;
				ss << "ChemoL." << celltype << "." << fieldname;
				CM->registerMutableParameter(cell, ss.str(), "double");
			};
		};
			
		updateChemoLambda(cell);
	};
};


void EvolutionaryTumorExtensionB::updateChemoLambda(CellG * cell){
	ChemotaxisCopyData * ccd;
	EvolutionaryTumorExtensionBData * ed;
	std::map<std::string, map<int,MutableParameterD> >::iterator it;

	ccd=ChemoP->chemotaxisCopyDataAccessor.get(cell->extraAttribPtr);
	ed=etebDataAccessor.get(cell->extraAttribPtr);

	for (int i=0; i< ccd->fieldName.size(); i++){
		it=ed->lambda.find( ccd->fieldName[i]);
		if (it!=ed->lambda.end()){
			for (int j=0;j< ccd->lambda[i].size();j++){
				ccd->lambda[i][j]=ed->lambda[ fieldName[i] ][j].value;
			};
		};
	};
};

void EvolutionaryTumorExtensionB::step(const unsigned int currentStep){};

void EvolutionaryTumorExtensionB::finish(){};

std::string EvolutionaryTumorExtensionB::toString(){return "EvolutionaryTumorExtensionB";};

std::string EvolutionaryTumorExtensionB::printData(CellG * cell)
{
	// Read data from the chemotaxis plugin!
	std::ostringstream R;
	R << ""; 
	return R.str();
};

std::string EvolutionaryTumorExtensionB::printDataHeader()
{
	// Read data from the chemotaxis plugin!
	std::ostringstream R;
	R << ""; 
	return R.str();
};
