# Supplementary material for: Blood vessel tortuosity selects against evolution of aggressive tumor cells in confined tissue environments: A modeling approach
Source: PLoS Comput Biol. 2017 Jul 17;13(7):e1005635. doi: 10.1371/journal.pcbi.1005635 (PMC5536454; doi:10.1371/journal.pcbi.1005635)
Supplement: S1 File — Simulations were run using a CompuCell3D installation available from the Indiana University Bloomington and the Biocomplexity Institute (www.compucell3d.org) [39]. Parameters for the simulations are set in XML scripts (simulation.xml). Simulations require initial configuration files for cells and diffusible concentration fields (PIFtemplate.pif, FieldGLUtemplate.txt, FieldOXYtemplate.txt) specified in the XML file, and a set of customized plugins (called ‘steppables’ and ‘plugins’) to be installed in the CompuCell3D ‘DeveloperZone’. Simulation outputs are a set of files for each sampling time point that contain cell-based information (values of mutating parameters and other cell-level indicators), concentration field data, and cell configuration data. (ZIP) [file pcbi.1005635.s004.zip › code/CC3DDeveloperZone/Metabolism/README.txt]

============
Description
============
This steppable contains functions related to cell metabolism. Place a shortcut (link) to the PixelTracker plugin of the core CompuCell3D code so it can be included here. For example, if the CompuCell3D source is in ~/sw/cc3d-3.7.5 directory, place a link here pointing to:
~/sw/cc3d-3.7.5/CompuCell3D/core/CompuCell3D/plugins/PixelTracker
Make sure that BoundaryPixelTracker.h, BoundaryPixelTrackerPlugin.h and BoundaryPixelTrackerPlugin.cpp are also in the PixelTracker directory. If they are in the backup sub-directory, copy them to the PixelTracker directory and re-compile CompuCell3D. 

============
Usage 
============
Parameters for this steppable are set in the .xml: 

<Steppable Type="Metabolism" Frequency="1">
        <ValidForCellTypes>1</ValidForCellTypes>
        <GLUT_Vmax>1e-4</GLUT_Vmax>
        <GLUT_Km>2e-4</GLUT_Km>
	<uptakeExtraTimes>50</uptakeExtraTimes>
        <!-- 
        uptakeExtraTimes+1 should be greater than (20*GLUT_Vmax * GLUTExpression(max) / GLUT_Km)
        otherwise the uptake might result in overshoot. The amount of overshoot is displayed in the 
        gluerror and oxyerror fields. If there is still an overshoot, the cell takes up all available 
        substances. See the Metabolism.cpp code.
        -->
        <fermentorAdvantage>0</fermentorAdvantage>
        <MaintenanceRate>0.5</MaintenanceRate>
        <GLUTExpression value="250">
            <Pmut>0.2</Pmut>
            <mode>diffusive</mode>
            <scale>linear</scale>
            <stepsize>25</stepsize>
            <min>0</min>
            <max>2500</max>
        </GLUTExpression>
        <HIF_oxyThreshold value="0.1">
            <Pmut>0.2</Pmut>
            <mode>diffusive</mode>
            <scale>linear</scale>
            <stepsize>0.001</stepsize>
            <min>0.0001</min>
            <max>10</max>
        </HIF_oxyThreshold>
        <HIF_oxySensitivity value="10">
            <Pmut>0.0</Pmut>
            <mode>diffusive</mode>
            <scale>linear</scale>
            <stepsize>0.1</stepsize>
            <min>1</min>
            <max>10</max>
        </HIF_oxySensitivity>
        <HIF_rosThreshold value="0.5">
            <Pmut>0.2</Pmut>
            <mode>diffusive</mode>
            <scale>linear</scale>
            <stepsize>0.01</stepsize>
            <min>0.0001</min>
            <max>100</max>
        </HIF_rosThreshold>
        <HIF_rosSensitivity value="10">
            <Pmut>0.0</Pmut>
            <mode>diffusive</mode>
            <scale>linear</scale>
            <stepsize>0.1</stepsize>
            <min>1</min>
            <max>10</max>
        </HIF_rosSensitivity>
        <ROSdecay>0.1</ROSdecay>
	<maxATPcontent>100</maxATPcontent>
        <Initial_oxygen>0.0</Initial_oxygen>
        <Initial_glucose>0.0</Initial_glucose>
        <Initial_lactate>0</Initial_lactate>
        <Initial_ATP>0</Initial_ATP>
        <print_field_sums>100</print_field_sums>
	<showfields Frequency="1000">
		<showATPfield/>
		<showGlucoseUptake/>
		<showOxygenUptake/>
		<showATPproduction/>
	</showfields>
</Steppable>
