# Supplementary material for: Blood vessel tortuosity selects against evolution of aggressive tumor cells in confined tissue environments: A modeling approach
Source: PLoS Comput Biol. 2017 Jul 17;13(7):e1005635. doi: 10.1371/journal.pcbi.1005635 (PMC5536454; doi:10.1371/journal.pcbi.1005635)
Supplement: S1 File — Simulations were run using a CompuCell3D installation available from the Indiana University Bloomington and the Biocomplexity Institute (www.compucell3d.org) [39]. Parameters for the simulations are set in XML scripts (simulation.xml). Simulations require initial configuration files for cells and diffusible concentration fields (PIFtemplate.pif, FieldGLUtemplate.txt, FieldOXYtemplate.txt) specified in the XML file, and a set of customized plugins (called ‘steppables’ and ‘plugins’) to be installed in the CompuCell3D ‘DeveloperZone’. Simulation outputs are a set of files for each sampling time point that contain cell-based information (values of mutating parameters and other cell-level indicators), concentration field data, and cell configuration data. (ZIP) [file pcbi.1005635.s004.zip › code/CC3DDeveloperZone/Metabolism/Metabolism.cpp]

/*************************************************************************
*    CompuCell - A software framework for multimodel simulations of     *
* biocomplexity problems Copyright (C) 2003 University of Notre Dame,   *
*                             Indiana                                   *
*                                                                       *
* This program is free software; IF YOU AGREE TO CITE USE OF CompuCell  *
*  IN ALL RELATED RESEARCH PUBLICATIONS according to the terms of the   *
*  CompuCell GNU General Public License RIDER you can redistribute it   *
* and/or modify it under the terms of the GNU General Public License as *
*  published by the Free Software Foundation; either version 2 of the   *
*         License, or (at your option) any later version.               *
*                                                                       *
* This program is distributed in the hope that it will be useful, but   *
*      WITHOUT ANY WARRANTY; without even the implied warranty of       *
*  MERCHANTABILITY or FITNESS FOR A PARTICULAR PURPOSE.  See the GNU    *
*             General Public License for more details.                  *
*                                                                       *
*  You should have received a copy of the GNU General Public License    *
*     along with this program; if not, write to the Free Software       *
*      Foundation, Inc., 675 Mass Ave, Cambridge, MA 02139, USA.        *
*************************************************************************/

#include <CompuCell3D/Potts3D/CellInventory.h>
#include <CompuCell3D/Automaton/Automaton.h>

#include <CompuCell3D/Simulator.h>
#include <CompuCell3D/Potts3D/Cell.h>
#include <CompuCell3D/Potts3D/Potts3D.h>
#include <Utils/Coordinates3D.h>
#include <CompuCell3D/Field3D/WatchableField3D.h>
// #include <CompuCell3D/plugins/PixelTracker/PixelTrackerPlugin.h>
// #include <CompuCell3D/plugins/PixelTracker/BoundaryPixelTrackerPlugin.h>
#include "PixelTracker/PixelTrackerPlugin.h"
#include "PixelTracker/BoundaryPixelTrackerPlugin.h"

using namespace CompuCell3D;
#include <BasicUtils/BasicString.h>
#include <BasicUtils/BasicException.h>
#include <BasicUtils/BasicClassAccessor.h>
#include <PublicUtilities/StringUtils.h>
#include <BasicUtils/BasicRandomNumberGenerator.h>


#include "Metabolism.h"
#include "../CellManagement/CellManagement.h"


void Metabolism::init(Simulator *_simulator, CC3DXMLElement *_xmlData){
	sim=_simulator;
	potts = _simulator->getPotts();
	cellInventoryPtr = & potts->getCellInventory();
	CC3DXMLElement * Y;

        fieldDim=potts->getCellFieldG()->getDim();
	// Register accessors
	BasicClassAccessorBase * metabolismDataAccessorPtr=&metabolismDataAccessor;
	potts->getCellFactoryGroupPtr()->registerClass(metabolismDataAccessorPtr);
	
        // Read cell-level parameters:
	initPM.readFromXML (_xmlData);
    
	// Initial conditions and other parameters:
	if (_xmlData->getFirstElement("ValidForCellTypes")){
            unsigned char c;
            std::vector<std::string> Tvec;
            std::vector<std::string>::iterator it;
            std::string a=_xmlData->getFirstElement
                    ("ValidForCellTypes")->getText();
            parseStringIntoList(a,Tvec,",");
            for (int i=0; i<Tvec.size(); i++){
                    unsigned char c=(unsigned char)atoi(Tvec[i].c_str());
                    metCTypes[c]=true;
            };
            if (metCTypes.find(0)==metCTypes.end()) {
                    metCTypes[0]=false;
            };
	};
	
        
        Y=_xmlData->getFirstElement("ROSdecay");
        if (Y) ROSdecay=Y->getDouble();
        else ROSdecay=0.1;
        Y=_xmlData->getFirstElement("uptakeExtraTimes");
        if (Y) uptakeET=Y->getInt();
        else uptakeET=0;
        Y=_xmlData->getFirstElement("fermentorAdvantage");
        if (Y) fermentorAdvantage=Y->getDouble();
        else fermentorAdvantage=0.0;
        Y=_xmlData->getFirstElement("becomeWarburgCellProb");
        if (Y) becomeWarburgCellProb=Y->getDouble();
        else becomeWarburgCellProb=0.0;
        
        
        
	Y=_xmlData->getFirstElement("Initial_oxygen");
	if (Y) initOxy=Y->getDouble();
	else initOxy=0.0;
	Y=_xmlData->getFirstElement("Initial_glucose");
	if (Y) initGlu=Y->getDouble();
	else initGlu=0.0;
	Y=_xmlData->getFirstElement("Initial_lactate");
	if (Y) initLac=Y->getDouble();
	else initLac=0.0;
	Y=_xmlData->getFirstElement("Initial_ATP");
	if (Y) initATP=Y->getDouble();
	else initATP=0.0;
	Y=_xmlData->getFirstElement("Fixed_ATP");
	if (Y) fixedATP=Y->getDouble();
	else fixedATP=-1;
	Y=_xmlData->getFirstElement("ConstantNutrientSource");
        if (Y) {
            if (Y->getFirstElement("CellType")) secrete_cell_type=Y->getFirstElement("CellType")->getInt();
            else secrete_cell_type=1;
            if (Y->getFirstElement("OxygenLevel")) const_oxy=Y->getFirstElement("OxygenLevel")->getDouble();
            else const_oxy=-1;
            if (Y->getFirstElement("GlucoseLevel")) const_glu=Y->getFirstElement("GlucoseLevel")->getDouble();
            else const_glu=-1;
            if (Y->getFirstElement("LactateLevel")) const_lac=Y->getFirstElement("LactateLevel")->getDouble();
            else const_lac=-1;
        } else {
            const_oxy=-1;
            const_glu=-1;
            const_lac=-1;
        };
        Y=_xmlData->getFirstElement("UniformNutrientSource");
        if (Y) {
            if (Y->getFirstElement("OxygenLevel")) uniform_oxy=float(Y->getFirstElement("OxygenLevel")->getDouble());
            else uniform_oxy=-1;
            if (Y->getFirstElement("MaxOxygenLevel")) max_uniform_oxy=float(Y->getFirstElement("MaxOxygenLevel")->getDouble());
            else max_uniform_oxy=-1;
        } else {
            uniform_oxy=-1;
        };

        // Output parameters:
        Y=_xmlData->getFirstElement("showfields");
        if (Y) {
            showFieldFreq=atoi(Y->getAttribute("Frequency").c_str());
            if (Y->getFirstElement("showATPfield")) showATPfield=true;
            else showATPfield=false;
            if (Y->getFirstElement("showGlucoseUptake")) showGlucoseUptake=true;
            else showGlucoseUptake=false;
            if (Y->getFirstElement("showOxygenUptake")) showOxygenUptake=true;
            else showOxygenUptake=false;
            if (Y->getFirstElement("showATPproduction")) showATPproduction=true;
            else showATPproduction=false;
            if (Y->getFirstElement("showWarburgCells")) showWarburgCells=true;
            else showWarburgCells=false;
        }
        Y=_xmlData->getFirstElement("print_field_sums");
        if (Y) print_field_sums=atoi(Y->getText().c_str()); 
        else print_field_sums=0;
        Y=_xmlData->getFirstElement("print_metabolic_population_numbers");
        if (Y) print_metabolic_population_numbers=atoi(Y->getText().c_str()); 
        else print_metabolic_population_numbers=0;
        
	
	boundaryStrategy=BoundaryStrategy::getInstance();
	//maxNeighborIndex=boundaryStrategy->getMaxNeighborIndexFromNeighborOrder(1);

        fields_already_initialized=false;
}

void Metabolism::extraInit(Simulator *simulator){

	bool pixelTrackerAlreadyRegisteredFlag;
	pixelTrackerPlugin=(PixelTrackerPlugin*)Simulator::pluginManager.get("PixelTracker",&pixelTrackerAlreadyRegisteredFlag);
	if (!pixelTrackerAlreadyRegisteredFlag){pixelTrackerPlugin->init(simulator);}

	bool boundaryPixelTrackerAlreadyRegisteredFlag;
	boundaryPixelTrackerPlugin=(BoundaryPixelTrackerPlugin*)Simulator::pluginManager.get("BoundaryPixelTracker",&boundaryPixelTrackerAlreadyRegisteredFlag);
	if (!boundaryPixelTrackerAlreadyRegisteredFlag){boundaryPixelTrackerPlugin->init(simulator);}

	bool registered;
	CM=(CellManagement*)Simulator::steppableManager.get("CellManagement",&registered);
}

void Metabolism::start(){
	MetabolismData *MD; 
//         CellManagementData *cmd;
	CellG *cell;
	CellInventory::cellInventoryIterator cii;
//	Field3DImpl<float> & Foxy=*getCCFieldByName("Oxygen");
//	Field3DImpl<float> & Fglu=*getCCFieldByName("Glucose");
//	Field3DImpl<float> & Flac=*getCCFieldByName("Lactate");
        Field3D<float> & Foxy=*getCCFieldByName("Oxygen");
	Field3D<float> & Fglu=*getCCFieldByName("Glucose");
	Field3D<float> & Flac=*getCCFieldByName("Lactate");
	Point3D minpt=potts->getMinCoordinates();
	Point3D maxpt=potts->getMaxCoordinates();
	Point3D pt;
        BasicRandomNumberGenerator *rand = BasicRandomNumberGenerator::getInstance();

	double x,y,z;

        clearfield("Lactate");
        if (! fields_already_initialized){
            // Initialize fields:
            for (z=minpt.z;z<maxpt.z;z++){
                    pt.z=z;
                    for (y=minpt.y;y<maxpt.y;y++){
                            pt.y=y;
                            for (x=minpt.x;x<maxpt.x;x++){
                                    pt.x=x;
                                    Foxy.set(pt,initOxy);
                                    Fglu.set(pt,initGlu);
                                    Flac.set(pt,initLac);
                            }
                    }
            }
            fields_already_initialized = true;
        }
        
        for (cii=cellInventoryPtr->cellInventoryBegin();
                cii!=cellInventoryPtr->cellInventoryEnd();
                ++cii){
            cell=cellInventoryPtr->getCell(cii);
            MD=metabolismDataAccessor.get(cell->extraAttribPtr);
            
            
            if (metCTypes.find(cell->type)==metCTypes.end()){
                metCTypes[cell->type]=false;
            };
            
            (*MD)=initPM;
            if (fixedATP!= -1) MD->ATP=fixedATP;
            else MD->ATP=initATP;
            MD->OKtoMetabolize=true;
            MD->GLUThif=1.0;
            MD->HIF=0.0;        // No initial hypoxia
            MD->ROS=0.0;        // No initial reactive oxygen species
            MD->canRespirate=true;
            
            // Register mutating parameters:
            CM->registerMutableParameter(cell,"MD.hipK","double");
            CM->registerMutableParameter(cell,"MD.hipN","double");
            CM->registerMutableParameter(cell,"MD.rosK","double");
            CM->registerMutableParameter(cell,"MD.rosN","double");
            CM->registerMutableParameter(cell,"MD.GLUT","double");
        }
    
        
        if (const_oxy != -1 && const_glu!= -1 && const_lac!=-1){
            for (cii=cellInventoryPtr->cellInventoryBegin();
                            cii!=cellInventoryPtr->cellInventoryEnd();
                            ++cii){
                cell=cellInventoryPtr->getCell(cii);
                if (cell->type==secrete_cell_type){
                    setfield(cell, "Oxygen", float(const_oxy));
                    setfield(cell, "Glucose", float(const_glu));
                    setfield(cell, "Lactate", float(const_lac));
                }
            }
        }
        
        bool alreadyRegisteredFlag;
        initSurf=((CellGrowthControl*)Simulator::steppableManager.get("CellGrowthControl",&alreadyRegisteredFlag))->initPM.TV;
        
        if (print_field_sums>0){
            "#Sum_of_fields: time oxygen glucose lactate\n" ;
        }


}

void Metabolism::step(const unsigned int currentStep){
    //Read the possible amount of oxygen and glucose uptake 
    //and determine the production of lactate and ATP based 
    //on the stochimety. 
    
    MetabolismData *MD; 
    CellG * cell;
    CellInventory::cellInventoryIterator cii;
    BasicRandomNumberGenerator *rand = BasicRandomNumberGenerator::getInstance();
    int n_ferm=0, n_resp=0, n_warb=0;

    //if (currentStep % showATPfield == 0){
    //    if (showGlucoseUptake>0 || showOxygenUptake>0 || showATPproduction>0 ) clearfields ();
    //    else if (showATPfield>0) clearfield("ATP");
    //}
    if (showFieldFreq > 0 && (currentStep % showFieldFreq == 0)) clearfields();
    
    for (cii=cellInventoryPtr->cellInventoryBegin();
            cii!=cellInventoryPtr->cellInventoryEnd();
            ++cii){
        cell=cellInventoryPtr->getCell(cii);
        MD=metabolismDataAccessor.get(cell->extraAttribPtr);

        if (metCTypes[cell->type]){
            if (fixedATP!= -1) MD->ATP=fixedATP;
            // Cells can only hold a limited amount of ATP, assuming they have a limited amount of AMP, ADP, and ATP
            if ((MD->maxATPcontent > 0) && (MD->ATP >= MD->maxATPcontent)){
                MD->OKtoMetabolize = false;
            } else {
                MD->OKtoMetabolize = true;
            }
            if (MD->OKtoMetabolize){
                traffic(cell,MD);
            };
            MD->ATP -= MD->maintenanceRate;
            
            if (showFieldFreq > 0 && (currentStep % showFieldFreq == 0)){
                // Read-outs:
                secrete(cell,"HIF", MD->HIF * cell->volume);
                secrete(cell,"ROS", MD->ROS * cell->volume);
                secrete(cell,"GLUT", MD->GLUT.value * cell->volume);
                secrete(cell,"ActualGLUT", MD->actualGLUT * cell->volume);
                if (showATPfield) secrete(cell, "ATP", MD->ATP * cell->volume);
                if (showGlucoseUptake) secrete(cell, "GlucoseUptake", MD->glucose_uptake);
                if (showOxygenUptake) secrete(cell, "OxygenUptake", MD->oxygen_uptake);
                if (showATPproduction) secrete(cell, "ATPproduction", MD->ATPproduction * cell->volume);
                if (showWarburgCells) secrete(cell, "WarburgCells", ((MD->canRespirate ? 1 : 2))  * cell->volume);
            };
            if (fixedATP!= -1) MD->ATP=fixedATP;
            if (CM->wait_for_static_fields){
                MD->ATP=initATP;
            }
        };
    }
    if (print_field_sums>0 && currentStep % print_field_sums == 0){
        Point3D pt;
//        Field3DImpl<float> & Foxy=*getCCFieldByName("Oxygen");
//        Field3DImpl<float> & Fglu=*getCCFieldByName("Glucose");
//        Field3DImpl<float> & Flac=*getCCFieldByName("Lactate");
        Field3D<float> & Foxy=*getCCFieldByName("Oxygen");
        Field3D<float> & Fglu=*getCCFieldByName("Glucose");
        Field3D<float> & Flac=*getCCFieldByName("Lactate");
        double so=0, sg=0, sl=0;
            
        for (int x=0; x<fieldDim.x; x++){
            pt.x=x;
            for (int y=0;y<fieldDim.y;y++){
                pt.y=y;
                for (int z=0;z<fieldDim.z;z++){
                    pt.z=z;
                    so+=Foxy.get(pt);
                    sg+=Fglu.get(pt);
                    sl+=Flac.get(pt);
                }
            }
        }
        std::cout << "Sum_of_fields: " << currentStep << " " << so << " " << sg << " " << sl << "\n";
    }
    if (print_metabolic_population_numbers>0 && currentStep % print_metabolic_population_numbers == 0){
        std::cout << "Metabolism:Number_of_respirators_fermentors_warburg: " << currentStep << " " << n_resp << " " << n_ferm << " " << n_warb << "\n";
    }
    if (const_oxy != -1 || const_glu!= -1 || const_lac!=-1){
        for (cii=cellInventoryPtr->cellInventoryBegin();
                        cii!=cellInventoryPtr->cellInventoryEnd();
                        ++cii){
            cell=cellInventoryPtr->getCell(cii);
            if (cell->type==secrete_cell_type){
                if (const_oxy != -1) setfield(cell, "Oxygen", float(const_oxy));
                if (const_glu != -1) setfield(cell, "Glucose", float(const_glu));
                if (const_lac != -1) setfield(cell, "Lactate", float(const_lac));
            }
        }
    }
    if (uniform_oxy != -1){
        Point3D pt;
//        Field3DImpl<float> & Foxy=*getCCFieldByName("Oxygen");
        Field3D<float> & Foxy=*getCCFieldByName("Oxygen");
            
        for (int x=0; x<fieldDim.x; x++){
            pt.x=x;
            for (int y=0;y<fieldDim.y;y++){
                pt.y=y;
                for (int z=0;z<fieldDim.z;z++){
                    pt.z=z;
                    float a=Foxy.get(pt)+uniform_oxy;
                    if (a>max_uniform_oxy) Foxy.set(pt,max_uniform_oxy);
                    else Foxy.set(pt,a);
                }
            }
        }
    }
}

void Metabolism::introduceWarburgCells(){
    MetabolismData *MD; 
    CellG * cell;
    CellInventory::cellInventoryIterator cii;
    BasicRandomNumberGenerator *rand = BasicRandomNumberGenerator::getInstance();
    
    
    for (cii=cellInventoryPtr->cellInventoryBegin();
            cii!=cellInventoryPtr->cellInventoryEnd();
            ++cii){
        cell=cellInventoryPtr->getCell(cii);
        MD=metabolismDataAccessor.get(cell->extraAttribPtr);

        if (metCTypes[cell->type]){
    
            if ( becomeWarburgCellProb > rand->getRatio()){
                MD->canRespirate = false;
                std::cerr << "Turn Warburg: " << cell->id << "\n";
            }    
        }
    }
}
void Metabolism::traffic (CellG* cell, MetabolismData *MD){
	newROS=0.0;
        MD->glucose_uptake=0.0;
        MD->oxygen_uptake=0.0;
        MD->ATPproduction=0.0;
    
        // Available oxygen level
        double ao=getLevel("Oxygen",cell);
        if (cell->volume != 0) ao /= cell->volume;
        else ao=0;
        
        // Available glucose level
        double ag=getLevel("Glucose", cell);
        if (cell->volume != 0) ag /= cell->volume;
        else ag=0;
        MD->availableGlucose = ag;
        MD->availableOxygen = ao;
        
        // Set the level of glucose transporters per unit surface area:
        double epsilon=0.00001;
        if (ag > epsilon){
            MD->actualGLUT = 36.0 / (38.0 - 36.0 * MD->HIF) * (MD->GLUT.value + 
                fermentorAdvantage * (MD->gluKM + ag) * MD->HIF / (36 * MD->gluVmax * ag)
                ); 
        } else {
            MD->actualGLUT = 36.0 / (38.0 - 36.0 * MD->HIF) * (MD->GLUT.value + 
                fermentorAdvantage * (MD->gluKM + MD->gluVmax * 0.1) * MD->HIF / (36 * MD->gluVmax * epsilon * MD->gluVmax)
                ); 
        }
        if (cell->volume >0) MD->actualGLUT = MD->actualGLUT / cell->volume;
        else MD->actualGLUT=0;
        // Limit the density of GLUTs, as the cell cannot have arbirtrary high GLUT concentrations on its membrane
        double maxGLUTs= 20.0 * MD->GLUT.max / initSurf;
        if (MD->actualGLUT > maxGLUTs){
            MD->actualGLUT=maxGLUTs;
        }
        
	/* Local metabolism */
	// Go through the pixels of cell and do the reactions locally
	ptAccessorPtr=pixelTrackerPlugin->getPixelTrackerAccessorPtr();
	std::set<PixelTrackerData> & pixSetRef=ptAccessorPtr->get(cell->extraAttribPtr)->pixelSet;	
	for (set<PixelTrackerData>::iterator sitr=pixSetRef.begin(); sitr!=pixSetRef.end(); ++sitr){
            localtraffic(cell, MD, sitr->pixel);
	}
	/********************/
        
        
        // Update level of HIF and ROS:
        if (MD->canRespirate == false) {
            MD->HIF = 1.0;
        } else {
            MD->HIF = (1.0 - (Hill(ao, MD->hipK.value, MD->hipN.value)) * 
                (1.0 - Hill(MD->ROS, MD->rosK.value, MD->rosN.value)));
        }
        MD->ROS += newROS - ROSdecay * MD->ROS;
        

}

void Metabolism::finish(){}
std::string Metabolism::toString(){return "Metabolism";}
//Field3DImpl<float>* Metabolism::getCCFieldByName(std::string _fieldName){
Field3D<float>* Metabolism::getCCFieldByName(std::string _fieldName){
//	std::map<std::string,Field3DImpl<float>*> & fieldMap = 
//		sim->getConcentrationFieldNameMap();
//	std::map<std::string,Field3DImpl<float>*>::iterator mitr;
	std::map<std::string,Field3D<float>*> & fieldMap = 
		sim->getConcentrationFieldNameMap();
	std::map<std::string,Field3D<float>*>::iterator mitr;
	mitr=fieldMap.find(_fieldName);
	if (mitr!=fieldMap.end()){
		return mitr->second;
	}else{
		return 0;
	}
}

double Metabolism::getLevel(std::string F, CellG* cell){
	Point3D pt;
//	Field3DImpl<float> & f=*getCCFieldByName(F);
	Field3D<float> & f=*getCCFieldByName(F);
	double c=0;

	// To use the boundaries only, use this:
        //BasicClassAccessor<BoundaryPixelTracker> *bptAccessorPtr=
	//	boundaryPixelTrackerPlugin->getBoundaryPixelTrackerAccessorPtr();
        // 	bptAccessorPtr=boundaryPixelTrackerPlugin->getBoundaryPixelTrackerAccessorPtr();
        // 	std::set<BoundaryPixelTrackerData> & pixSetRef=
        // 		bptAccessorPtr->get(cell->extraAttribPtr)->pixelSet;
        // for (set<BoundaryPixelTrackerData>::iterator sitr=pixSetRef.begin();
        //         sitr!=pixSetRef.end();
        //         ++sitr){

        // Go through all pixels of the cell:
	ptAccessorPtr=pixelTrackerPlugin->getPixelTrackerAccessorPtr();
	std::set<PixelTrackerData> & pixSetRef=ptAccessorPtr->get(cell->extraAttribPtr)->pixelSet;
	
	for (set<PixelTrackerData>::iterator sitr=pixSetRef.begin(); sitr!=pixSetRef.end(); ++sitr){
		c+=(double)(f.get(sitr->pixel));
	}
	return c;
}

void Metabolism::localtraffic(CellG *cell, MetabolismData *MD, Point3D pt){
	double ao,ag,al;	 	// available metabolites
	double Doxy, Dglu, Dlac, Datp;	// metabolite change
        double accDoxy, accDglu, accDlac, accDatp;	// metabolite change
//	Field3DImpl<float> & Foxy=*getCCFieldByName("Oxygen");
//	Field3DImpl<float> & Fglu=*getCCFieldByName("Glucose");
//	Field3DImpl<float> & Flac=*getCCFieldByName("Lactate");
	Field3D<float> & Foxy=*getCCFieldByName("Oxygen");
	Field3D<float> & Fglu=*getCCFieldByName("Glucose");
	Field3D<float> & Flac=*getCCFieldByName("Lactate");
        int et=uptakeET;
        double td=1.0/(double)(et+1);
        
        
        accDoxy=0; accDglu=0; accDlac=0; accDatp=0;
        for (int t=0; t<=et ; t++){
            // Available nutrient levels at point pt
            ao=Foxy.get(pt);
            ag=Fglu.get(pt);
            al=Flac.get(pt);

            // Uptake (and secretion) values:
	    Dglu = td*(MD->actualGLUT * uptakeMicMen(ag, MD->gluVmax, MD->gluKM));
            Doxy = 6.0 * (1.0 - MD->HIF) * Dglu;
            Dlac = 2.0 * MD->HIF * Dglu;
            Datp = (2.0 * MD->HIF + (1.0-MD->HIF)*38.0) * Dglu;
	
            // do the actual trafficing (if possible):
            if ( (Fglu.get(pt)-Dglu >= 0) && (Foxy.get(pt)-Doxy >= 0) && (Flac.get(pt)+Dlac >= 0) ){
                Fglu.set(pt, Fglu.get(pt)-Dglu);
                Foxy.set(pt, Foxy.get(pt)-Doxy);
                Flac.set(pt, Flac.get(pt)+Dlac);
                
                // account the accumulated traffic matter:
                accDglu += Dglu;
                accDoxy += Doxy;
                accDlac += Dlac;
                accDatp += Datp;
            } else {
                // Overshoot, output to error fields
//                Field3DImpl<float> & Eoxy=*getCCFieldByName("oxyerror");
//                Field3DImpl<float> & Eglu=*getCCFieldByName("gluerror");
                Field3D<float> & Eoxy=*getCCFieldByName("oxyerror");
                Field3D<float> & Eglu=*getCCFieldByName("gluerror");
                if (Fglu.get(pt)-Dglu < 0) {
                    Eglu.set(pt,Fglu.get(pt)-Dglu);
                    // Take up everything from the environment
                    Dglu=Fglu.get(pt);
                    Fglu.set(pt, 0);
                    // But do not use it to make energy for simplicity.
                }
                if (Foxy.get(pt)-Doxy < 0) {
                    Eoxy.set(pt,Foxy.get(pt)-Doxy);
                    // Take up everything from the environment
                    Doxy=Foxy.get(pt);
                    Foxy.set(pt,0);
                    // But do not use it to make energy for simplicity.
                }
            }
        }
        
        // Just for accounting:
        MD->ATPproduction += accDatp;
        MD->glucose_uptake += accDglu;
        MD->oxygen_uptake += accDoxy;
        
        // Reactive oxygen species:
        newROS+=(1.0 - MD->HIF) * accDglu;
        // Increase energy:
        MD->ATP+=accDatp;
}

void Metabolism::clearfield (std::string F){
	Point3D pt,dim;
//	Field3DImpl<float> & f=*getCCFieldByName(F);
	Field3D<float> & f=*getCCFieldByName(F);
	dim=potts->getMaxCoordinates();

	for (int x=0;x<=dim.x;x++){
		pt.x=x;
		for (int y=0;y<=dim.y;y++){
			pt.y=y;
			for (int z=0;z<=dim.z;z++){
				pt.z=z;
				f.set(pt, 0);
			}
		}
	}
};
void Metabolism::clearfields (){
	Point3D pt,dim;
//        Field3DImpl<float> & fg=*getCCFieldByName("GlucoseUptake");
//        Field3DImpl<float> & fo=*getCCFieldByName("OxygenUptake");
//        Field3DImpl<float> & fa=*getCCFieldByName("ATP");
//        Field3DImpl<float> & fap=*getCCFieldByName("ATPproduction");
//        Field3DImpl<float> & fhif=*getCCFieldByName("HIF");
//        Field3DImpl<float> & fros=*getCCFieldByName("ROS");
//        Field3DImpl<float> & fglut=*getCCFieldByName("GLUT");
//        Field3DImpl<float> & faglut=*getCCFieldByName("ActualGLUT");
//        Field3DImpl<float> & fwb=*getCCFieldByName("WarburgCells");
//        
//        Field3DImpl<float> & Eoxy=*getCCFieldByName("oxyerror");
//        Field3DImpl<float> & Eglu=*getCCFieldByName("gluerror");
        Field3D<float> & fg=*getCCFieldByName("GlucoseUptake");
        Field3D<float> & fo=*getCCFieldByName("OxygenUptake");
        Field3D<float> & fa=*getCCFieldByName("ATP");
        Field3D<float> & fap=*getCCFieldByName("ATPproduction");
        Field3D<float> & fhif=*getCCFieldByName("HIF");
        Field3D<float> & fros=*getCCFieldByName("ROS");
        Field3D<float> & fglut=*getCCFieldByName("GLUT");
        Field3D<float> & faglut=*getCCFieldByName("ActualGLUT");
        Field3D<float> & fwb=*getCCFieldByName("WarburgCells");
        
        Field3D<float> & Eoxy=*getCCFieldByName("oxyerror");
        Field3D<float> & Eglu=*getCCFieldByName("gluerror");
    
        dim=potts->getMaxCoordinates();
	for (int x=0;x<=dim.x;x++){
		pt.x=x;
		for (int y=0;y<=dim.y;y++){
			pt.y=y;
			for (int z=0;z<=dim.z;z++){
				pt.z=z;
                                if (showGlucoseUptake>0) fg.set(pt,0);
                                if (showOxygenUptake>0) fo.set(pt,0);
	                        if (showATPfield>0) fa.set(pt,0);
                                if (showATPproduction>0) fap.set(pt,0);
                                if (showWarburgCells>0) fwb.set(pt,0);
                                fhif.set(pt,0);
                                fros.set(pt,0);
                                fglut.set(pt,0);
                                faglut.set(pt,0);
                                
                                Eoxy.set(pt,0);
                                Eglu.set(pt,0);
			}
		}
	}
};


void Metabolism::clear (CellG * cell, std::string F){
	Point3D pt;
//	Field3DImpl<float> & f=*getCCFieldByName(F);
	Field3D<float> & f=*getCCFieldByName(F);

	ptAccessorPtr=pixelTrackerPlugin->getPixelTrackerAccessorPtr();
	std::set<PixelTrackerData> & pixSetRef=ptAccessorPtr->get(cell->extraAttribPtr)->pixelSet;

	for (set<PixelTrackerData>::iterator sitr=pixSetRef.begin(); sitr!=pixSetRef.end(); ++sitr){
		f.set(sitr->pixel, 0);
	};
};

void Metabolism::setfield (CellG * cell, std::string F, float v){
	Point3D pt;
//	Field3DImpl<float> & f=*getCCFieldByName(F);
	Field3D<float> & f=*getCCFieldByName(F);

	ptAccessorPtr=pixelTrackerPlugin->getPixelTrackerAccessorPtr();
	std::set<PixelTrackerData> & pixSetRef=ptAccessorPtr->get(cell->extraAttribPtr)->pixelSet;

	for (set<PixelTrackerData>::iterator sitr=pixSetRef.begin(); sitr!=pixSetRef.end(); ++sitr){
		f.set(sitr->pixel, v);
	};
};


void Metabolism::secrete (CellG * cell, std::string F , double v){
	Point3D pt;
//	Field3DImpl<float> & f=*getCCFieldByName(F);
	Field3D<float> & f=*getCCFieldByName(F);
	double c=0;
	double w=0;

	ptAccessorPtr=pixelTrackerPlugin->getPixelTrackerAccessorPtr();
	std::set<PixelTrackerData> & pixSetRef=ptAccessorPtr->get(cell->extraAttribPtr)->pixelSet;

	if (cell->volume >0) w=v/(double)(cell->volume);
	for (set<PixelTrackerData>::iterator sitr=pixSetRef.begin(); sitr!=pixSetRef.end(); ++sitr){
            c=(double)(f.get(sitr->pixel));
            f.set(sitr->pixel, (c+w));
	}
};

double Metabolism::uptakeMicMen(double c, double Vm, double Km){
	double r;
	if ((Km+c)!=0) r=(Vm*c) /(Km+c);
	else r=0;

	return (r);
};
double Metabolism::Hill(double c, double K, double n){
    double r;
    double a=pow(c,n);
    double b=pow(K,n);
    if (a+b != 0.0){
        r = a/(a+b);
    } else {
        r = 0.0;
    };
    
    return (r);
}
std::string Metabolism::printData(CellG * cell){
	std::ostringstream R;
	MetabolismData *MD=metabolismDataAccessor.get(cell->extraAttribPtr);

        R << MD->GLUT.value << " ";
        R << MD->actualGLUT << " ";
        R << MD->HIF << " ";
        R << MD->ROS << " ";
        R << MD->ATP << " ";
        R << MD->hipK.value << " ";
        R << MD->hipN.value << " ";
        R << MD->rosK.value << " ";
        R << MD->rosN.value << " ";
        R << MD->glucose_uptake << " ";
        R << MD->oxygen_uptake << " ";
        R << MD->availableGlucose << " ";
        R << MD->availableOxygen << " ";

	return R.str();
};

std::string Metabolism::printDataHeader(){
	std::ostringstream R;

	R << "Metabolism-GLUTs ";
	R << "Metabolism-actualGLUTs ";    
	R << "Metabolism-HIF ";
        R << "Metabolism-ROS ";
        R << "Metabolism-ATP ";
        R << "Metabolism-hypoxiaThr ";
        R << "Metabolism-hypoxiaSens ";
        R << "Metabolism-rosThr ";
        R << "Metabolism-rosSens ";
        R << "Metabolism-glucoseUptake ";
        R << "Metabolism-oxygenUptake ";
        R << "Metabolism-availableGlucose ";
        R << "Metabolism-availableOxygen ";
    
	return R.str();
};
