# Supplementary material for: Blood vessel tortuosity selects against evolution of aggressive tumor cells in confined tissue environments: A modeling approach
Source: PLoS Comput Biol. 2017 Jul 17;13(7):e1005635. doi: 10.1371/journal.pcbi.1005635 (PMC5536454; doi:10.1371/journal.pcbi.1005635)
Supplement: S1 File — Simulations were run using a CompuCell3D installation available from the Indiana University Bloomington and the Biocomplexity Institute (www.compucell3d.org) [39]. Parameters for the simulations are set in XML scripts (simulation.xml). Simulations require initial configuration files for cells and diffusible concentration fields (PIFtemplate.pif, FieldGLUtemplate.txt, FieldOXYtemplate.txt) specified in the XML file, and a set of customized plugins (called ‘steppables’ and ‘plugins’) to be installed in the CompuCell3D ‘DeveloperZone’. Simulation outputs are a set of files for each sampling time point that contain cell-based information (values of mutating parameters and other cell-level indicators), concentration field data, and cell configuration data. (ZIP) [file pcbi.1005635.s004.zip › code/CC3DDeveloperZone/Metabolism/MetabolismData.h]

/*************************************************************************
*    CompuCell - A software framework for multimodel simulations of     *
* biocomplexity problems Copyright (C) 2003 University of Notre Dame,   *
*                             Indiana                                   *
*                                                                       *
* This program is free software; IF YOU AGREE TO CITE USE OF CompuCell  *
*  IN ALL RELATED RESEARCH PUBLICATIONS according to the terms of the   *
*  CompuCell GNU General Public License RIDER you can redistribute it   *
* and/or modify it under the terms of the GNU General Public License as *
*  published by the Free Software Foundation; either version 2 of the   *
*         License, or (at your option) any later version.               *
*                                                                       *
* This program is distributed in the hope that it will be useful, but   *
*      WITHOUT ANY WARRANTY; without even the implied warranty of       *
*  MERCHANTABILITY or FITNESS FOR A PARTICULAR PURPOSE.  See the GNU    *
*             General Public License for more details.                  *
*                                                                       *
*  You should have received a copy of the GNU General Public License    *
*     along with this program; if not, write to the Free Software       *
*      Foundation, Inc., 675 Mass Ave, Cambridge, MA 02139, USA.        *
*************************************************************************/

#ifndef METABOLISMDATA_H
#define METABOLISMDATA_H

#include <XMLUtils/CC3DXMLElement.h>
#include "../CellManagement/CellManagement.h"

class CC3DXMLElement;
namespace CompuCell3D{
	class MutableParameterD;

	class MetabolismData
	{
	public:
                double ATP;                      // ATP level of the cell
		bool OKtoMetabolize;             // Metabolism enabling switch
                double GLUThif;                  // density of GLUT on cell surface (arb. units) controlled by hif
                double gluVmax, gluKM;           // Mic-Menten properties of GLUTs
                
                MutableParameterD GLUT;          // number of GLUTs regulated by growth signals
                double actualGLUT;               // the actual levels of GLUT on the cell surface
                double HIF;                      // relative amount of hypoxia (between 0 and 1)
                MutableParameterD hipK, hipN;    // Hill parameters for HIF-hypoxia
                double ROS;                      // amount of reactive oxygen species
                MutableParameterD rosK, rosN;    // Hill parameters for HIF-ROS
                double maintenanceRate;          // ATP use per MCS as basic metabolism
                double maxATPcontent;            // max amount of ATP in a cell
                bool canRespirate;               // indicator showing that the cell cannot respirate
                
                // Not inherited traits, just indicators:
                double glucose_uptake;           // store the amount of glucose taken up by the cell
                double oxygen_uptake;            // store the amount of oxygen taken up by the cell
                double ATPproduction;            // the amount of ATP produced
                double availableGlucose;         // available concentration before trafficking
                double availableOxygen;          // available concentration before trafficking


		// operators:
		MetabolismData & operator= ( MetabolismData &rhs){
                    if (this != &rhs){
                        ATP=rhs.ATP;
                        maxATPcontent=rhs.maxATPcontent;
                        OKtoMetabolize=rhs.OKtoMetabolize;
                        GLUThif=rhs.GLUThif;
                        actualGLUT=rhs.actualGLUT;
                        gluVmax=rhs.gluVmax;
                        gluKM=rhs.gluKM;
                        GLUT=rhs.GLUT;
                        HIF=rhs.HIF;
                        hipK=rhs.hipK;
                        hipN=rhs.hipN;
                        ROS=rhs.ROS;
                        rosK=rhs.rosK;
                        rosN=rhs.rosN;
                        maintenanceRate=rhs.maintenanceRate;
                        // These values are passed on to prevent them from being undefined:
                        glucose_uptake=rhs.glucose_uptake;
                        oxygen_uptake=rhs.oxygen_uptake;
                        availableGlucose=rhs.availableGlucose;
                        availableOxygen=rhs.availableOxygen;
                        ATPproduction=rhs.ATPproduction;
                        canRespirate=rhs.canRespirate;
                    };
                    return *this;
		};
		
		double getXMLD (CC3DXMLElement *X, std::string name) {
                    CC3DXMLElement *Y;
                    Y=X->getFirstElement(name);
                    if (Y) return (Y->getDouble());
                    else return (0);
		};

		void readFromXML (CC3DXMLElement *X){
                    CC3DXMLElement *Y;
                    gluVmax=getXMLD(X,"GLUT_Vmax");
                    gluKM=getXMLD (X,"GLUT_Km");
                    maintenanceRate=getXMLD(X,"MaintenanceRate");
                    maxATPcontent=getXMLD(X,"maxATPcontent");
                    Y=X->getFirstElement("GLUTExpression");
                    if (Y) GLUT.readFromXML(Y);
                    Y=X->getFirstElement("HIF_oxyThreshold");
                    if (Y) hipK.readFromXML(Y);
                    Y=X->getFirstElement("HIF_oxySensitivity");
                    if (Y) hipN.readFromXML(Y);
                    Y=X->getFirstElement("HIF_rosThreshold");
                    if (Y) rosK.readFromXML(Y);
                    Y=X->getFirstElement("HIF_rosSensitivity");
                    if (Y) rosN.readFromXML(Y);

		};
	};
}
#endif
