# Supplementary material for: Blood vessel tortuosity selects against evolution of aggressive tumor cells in confined tissue environments: A modeling approach
Source: PLoS Comput Biol. 2017 Jul 17;13(7):e1005635. doi: 10.1371/journal.pcbi.1005635 (PMC5536454; doi:10.1371/journal.pcbi.1005635)
Supplement: S1 File — Simulations were run using a CompuCell3D installation available from the Indiana University Bloomington and the Biocomplexity Institute (www.compucell3d.org) [39]. Parameters for the simulations are set in XML scripts (simulation.xml). Simulations require initial configuration files for cells and diffusible concentration fields (PIFtemplate.pif, FieldGLUtemplate.txt, FieldOXYtemplate.txt) specified in the XML file, and a set of customized plugins (called ‘steppables’ and ‘plugins’) to be installed in the CompuCell3D ‘DeveloperZone’. Simulation outputs are a set of files for each sampling time point that contain cell-based information (values of mutating parameters and other cell-level indicators), concentration field data, and cell configuration data. (ZIP) [file pcbi.1005635.s004.zip › code/CC3DDeveloperZone/Metabolism/Metabolism.h]

/*************************************************************************
*    CompuCell - A software framework for multimodel simulations of     *
* biocomplexity problems Copyright (C) 2003 University of Notre Dame,   *
*                             Indiana                                   *
*                                                                       *
* This program is free software; IF YOU AGREE TO CITE USE OF CompuCell  *
*  IN ALL RELATED RESEARCH PUBLICATIONS according to the terms of the   *
*  CompuCell GNU General Public License RIDER you can redistribute it   *
* and/or modify it under the terms of the GNU General Public License as *
*  published by the Free Software Foundation; either version 2 of the   *
*         License, or (at your option) any later version.               *
*                                                                       *
* This program is distributed in the hope that it will be useful, but   *
*      WITHOUT ANY WARRANTY; without even the implied warranty of       *
*  MERCHANTABILITY or FITNESS FOR A PARTICULAR PURPOSE.  See the GNU    *
*             General Public License for more details.                  *
*                                                                       *
*  You should have received a copy of the GNU General Public License    *
*     along with this program; if not, write to the Free Software       *
*      Foundation, Inc., 675 Mass Ave, Cambridge, MA 02139, USA.        *
*************************************************************************/

#ifndef METABOLISM_H
#define METABOLISM_H

#include <CompuCell3D/Steppable.h>
#include <CompuCell3D/Potts3D/Cell.h>
#include <CompuCell3D/Potts3D/Potts3D.h>
#include <CompuCell3D/Field3D/Dim3D.h>
//#include <CompuCell3D/plugins/PixelTracker/PixelTrackerPlugin.h>
//#include <CompuCell3D/plugins/PixelTracker/backup/BoundaryPixelTrackerPlugin.h>
//#include <CompuCell3D/plugins/PixelTracker/backup/BoundaryPixelTracker.h>
#include "PixelTracker/PixelTrackerPlugin.h"
#include "PixelTracker/BoundaryPixelTrackerPlugin.h"
#include "PixelTracker/BoundaryPixelTracker.h"

#include "MetabolismData.h"
#include "../CellManagement/CellManagement.h"

#include <BasicUtils/BasicClassAccessor.h>


template <typename Y> class BasicClassAccessor;
namespace CompuCell3D {
	class Potts3D;
	class CellInventory;
	class CellG;
	class PixelTrackerPlugin;
	class BoundaryStrategy;
	class BoundaryPixelTrackerPlugin;
	class MutableParameterD;

	class Metabolism;
	class MetabolismData;

	class Metabolism : public Steppable
	{
		Potts3D *potts;
		Simulator * sim;
		CellInventory *cellInventoryPtr;
		MetabolismData initPM;
		std::map <unsigned char, bool> metCTypes;
                bool fields_already_initialized;
		double initOxy, initGlu, initLac, initATP, fixedATP, initFermRatio;
                double newROS, ROSdecay;
                double const_oxy, const_glu, const_lac;
                double fermentorAdvantage;
                double becomeWarburgCellProb;
                double initSurf;
                float uniform_oxy, max_uniform_oxy;
                Dim3D fieldDim;
		bool showATPfield, showGlucoseUptake, showOxygenUptake, showATPproduction, showCellMode, showWarburgCells;
                int showFieldFreq;
                int print_field_sums, secrete_cell_type, print_metabolic_population_numbers;
                int uptakeET;
                
	public:
		Metabolism(){};
		virtual ~Metabolism(){};
		void setPotts(Potts3D *potts){this->potts = potts;};

		// Local functions
		void traffic (CellG *cell, MetabolismData *MD);
		void localtraffic (CellG *cell,MetabolismData *MD,Point3D pt);
		double getLevel(std::string field, CellG* cell);
		void secrete (CellG * cell, std::string F, double v);
		void clear (CellG * cell, std::string F);
		void clearfield (std::string F);
                void clearfields ();
                void setfield (CellG * cell, std::string F, float v);
		std::string printData (CellG * cell);
		std::string printDataHeader ();
		double uptakeMicMen (double c, double Vm, double Km);
                double Hill (double c, double K, double n);
                void introduceWarburgCells();
		
		// Connections to other modules (accessors, etc)
		BasicClassAccessor <MetabolismData> metabolismDataAccessor;
		BasicClassAccessor <BoundaryPixelTracker> *bptAccessorPtr;
		BoundaryPixelTrackerPlugin *boundaryPixelTrackerPlugin;
		BoundaryStrategy *boundaryStrategy;
		BasicClassAccessor <PixelTracker> *ptAccessorPtr;
		PixelTrackerPlugin *pixelTrackerPlugin;
//		Field3DImpl<float>* getCCFieldByName(std::string _fieldName);
		Field3D<float>* getCCFieldByName(std::string _fieldName);
		CellManagement * CM;
		
		// SimObject interface
		virtual void init(Simulator *_simulator, CC3DXMLElement *_xmlData=0);
		virtual void extraInit(Simulator *simulator);
		virtual std::string toString();
		// Begin steppable interface
		virtual void start();
		virtual void step(const unsigned int currentStep);
		virtual void finish();
		// End steppable interface

	};
};


#endif
