# Supplementary material for: Blood vessel tortuosity selects against evolution of aggressive tumor cells in confined tissue environments: A modeling approach
Source: PLoS Comput Biol. 2017 Jul 17;13(7):e1005635. doi: 10.1371/journal.pcbi.1005635 (PMC5536454; doi:10.1371/journal.pcbi.1005635)
Supplement: S1 File — Simulations were run using a CompuCell3D installation available from the Indiana University Bloomington and the Biocomplexity Institute (www.compucell3d.org) [39]. Parameters for the simulations are set in XML scripts (simulation.xml). Simulations require initial configuration files for cells and diffusible concentration fields (PIFtemplate.pif, FieldGLUtemplate.txt, FieldOXYtemplate.txt) specified in the XML file, and a set of customized plugins (called ‘steppables’ and ‘plugins’) to be installed in the CompuCell3D ‘DeveloperZone’. Simulation outputs are a set of files for each sampling time point that contain cell-based information (values of mutating parameters and other cell-level indicators), concentration field data, and cell configuration data. (ZIP) [file pcbi.1005635.s004.zip › code/CC3DDeveloperZone/EvolutionaryTumorExtensionA/EvolutionaryTumorExtensionAData.h]

/*************************************************************************
*    CompuCell - A software framework for multimodel simulations of     *
* biocomplexity problems Copyright (C) 2003 University of Notre Dame,   *
*                             Indiana                                   *
*                                                                       *
* This program is free software; IF YOU AGREE TO CITE USE OF CompuCell  *
*  IN ALL RELATED RESEARCH PUBLICATIONS according to the terms of the   *
*  CompuCell GNU General Public License RIDER you can redistribute it   *
* and/or modify it under the terms of the GNU General Public License as *
*  published by the Free Software Foundation; either version 2 of the   *
*         License, or (at your option) any later version.               *
*                                                                       *
* This program is distributed in the hope that it will be useful, but   *
*      WITHOUT ANY WARRANTY; without even the implied warranty of       *
*  MERCHANTABILITY or FITNESS FOR A PARTICULAR PURPOSE.  See the GNU    *
*             General Public License for more details.                  *
*                                                                       *
*  You should have received a copy of the GNU General Public License    *
*     along with this program; if not, write to the Free Software       *
*      Foundation, Inc., 675 Mass Ave, Cambridge, MA 02139, USA.        *
*************************************************************************/

#ifndef EVOLUTIONARYTUMOREXTENSIONADATA_H
#define EVOLUTIONARYTUMOREXTENSIONADATA_H

#ifndef CELLMANAGEMENTDATA_H
#include "../CellManagement/CellManagementData.h"
#endif

namespace CompuCell3D {
	class MutableParameterD;

	class EvolutionaryTumorExtensionAData
	{
	public:
		std::map <int, std::map <std::string, MutableParameterD> > AM;

		EvolutionaryTumorExtensionAData(){};
		~EvolutionaryTumorExtensionAData(){};

		// operators
		EvolutionaryTumorExtensionAData & operator= (EvolutionaryTumorExtensionAData &rhs){
			if (this != &rhs){
				AM=rhs.AM;
			};
			return *this;
		};
	};
};
#endif
