# Supplementary material for: Blood vessel tortuosity selects against evolution of aggressive tumor cells in confined tissue environments: A modeling approach
Source: PLoS Comput Biol. 2017 Jul 17;13(7):e1005635. doi: 10.1371/journal.pcbi.1005635 (PMC5536454; doi:10.1371/journal.pcbi.1005635)
Supplement: S1 File — Simulations were run using a CompuCell3D installation available from the Indiana University Bloomington and the Biocomplexity Institute (www.compucell3d.org) [39]. Parameters for the simulations are set in XML scripts (simulation.xml). Simulations require initial configuration files for cells and diffusible concentration fields (PIFtemplate.pif, FieldGLUtemplate.txt, FieldOXYtemplate.txt) specified in the XML file, and a set of customized plugins (called ‘steppables’ and ‘plugins’) to be installed in the CompuCell3D ‘DeveloperZone’. Simulation outputs are a set of files for each sampling time point that contain cell-based information (values of mutating parameters and other cell-level indicators), concentration field data, and cell configuration data. (ZIP) [file pcbi.1005635.s004.zip › code/CC3DDeveloperZone/EvolutionaryTumorExtensionA/README.txt]

============
Description
============
This steppable is setting the adhesion molecules for the cells and therefore serves as a bridge between the evolutionary / mutation process and the AdhesionFlex plugin. 

============
Usage 
============
Parameters for this steppable are set in the .xml. These parameters define the initial adhesion molecule densities as well as their mutation parameters: 

<Steppable Type="EvolutionaryTumorExtensionA" Frequency="1">
        <AdhesionMoleculeDensity CellType="Medium" Molecule="CAM" Density="0.0">
            <value>0</value>
            <Pmut>0</Pmut>
            <mode>diffusive</mode>
            <scale>linear</scale>
            <stepsize>0</stepsize>
            <min>0</min>
            <max>0</max>
        </AdhesionMoleculeDensity>
        <AdhesionMoleculeDensity CellType="Medium" Molecule="MAM" Density="0.0">
            <value>0</value>
            <Pmut>0</Pmut>
            <mode>diffusive</mode>
            <scale>linear</scale>
            <stepsize>0</stepsize>
            <min>0</min>
            <max>0</max>
        </AdhesionMoleculeDensity>
        <AdhesionMoleculeDensity CellType="Medium" Molecule="MAS" Density="50.0"> 
            <value>50</value>
            <Pmut>0</Pmut>
            <mode>diffusive</mode>
            <scale>linear</scale>
            <stepsize>0.05</stepsize>
            <min>0</min>
            <max>50</max>
        </AdhesionMoleculeDensity>
        <AdhesionMoleculeDensity CellType="Cell" Molecule="CAM" Density="99"> 
            <value>99</value>
            <Pmut>0.2</Pmut>
            <mode>diffusive</mode>
            <scale>linear</scale>
            <stepsize>0.1</stepsize>
            <min>0</min>
            <max>100</max>
        </AdhesionMoleculeDensity>
        <AdhesionMoleculeDensity CellType="Cell" Molecule="MAM" Density="49.5"> 
            <value>49.5</value>
            <Pmut>0.2</Pmut>
            <mode>diffusive</mode>
            <scale>linear</scale>
            <stepsize>0.1</stepsize>
            <min>0</min>
            <max>50</max>
        </AdhesionMoleculeDensity>
        <AdhesionMoleculeDensity CellType="Cell" Molecule="MAS" Density="0.0"> 
            <value>0</value>
            <Pmut>0</Pmut>
            <mode>diffusive</mode>
            <scale>linear</scale>
            <stepsize>0.05</stepsize>
            <min>0</min>
            <max>0</max>
        </AdhesionMoleculeDensity>
        <AdhesionMoleculeDensity CellType="Endothelial" Molecule="CAM" Density="100.0"> 
            <value>100</value>
            <Pmut>0</Pmut>
            <mode>diffusive</mode>
            <scale>linear</scale>
            <stepsize>0</stepsize>
            <min>100</min>
            <max>100</max>
        </AdhesionMoleculeDensity>
        <AdhesionMoleculeDensity CellType="Endothelial" Molecule="MAM" Density="50.0"> 
            <value>50</value>
            <Pmut>0</Pmut>
            <mode>diffusive</mode>
            <scale>linear</scale>
            <stepsize>0</stepsize>
            <min>50</min>
            <max>50</max>
        </AdhesionMoleculeDensity>
        <AdhesionMoleculeDensity CellType="Endothelial" Molecule="MAS" Density="0.0"> 
            <value>0</value>
            <Pmut>0</Pmut>
            <mode>diffusive</mode>
            <scale>linear</scale>
            <stepsize>0</stepsize>
            <min>0</min>
            <max>0</max>
        </AdhesionMoleculeDensity>
        <AdhesionMoleculeDensity CellType="BlockedEndothelial" Molecule="CAM" Density="100.0"> 
            <value>100</value>
            <Pmut>0</Pmut>
            <mode>diffusive</mode>
            <scale>linear</scale>
            <stepsize>0</stepsize>
            <min>100</min>
            <max>100</max>
        </AdhesionMoleculeDensity>
        <AdhesionMoleculeDensity CellType="BlockedEndothelial" Molecule="MAM" Density="50.0"> 
            <value>50</value>
            <Pmut>0</Pmut>
            <mode>diffusive</mode>
            <scale>linear</scale>
            <stepsize>0</stepsize>
            <min>50</min>
            <max>50</max>
        </AdhesionMoleculeDensity>
        <AdhesionMoleculeDensity CellType="BlockedEndothelial" Molecule="MAS" Density="0.0"> 
            <value>0</value>
            <Pmut>0</Pmut>
            <mode>diffusive</mode>
            <scale>linear</scale>
            <stepsize>0</stepsize>
            <min>0</min>
            <max>0</max>
        </AdhesionMoleculeDensity>
</Steppable>
