# Supplementary material for: Blood vessel tortuosity selects against evolution of aggressive tumor cells in confined tissue environments: A modeling approach
Source: PLoS Comput Biol. 2017 Jul 17;13(7):e1005635. doi: 10.1371/journal.pcbi.1005635 (PMC5536454; doi:10.1371/journal.pcbi.1005635)
Supplement: S1 File — Simulations were run using a CompuCell3D installation available from the Indiana University Bloomington and the Biocomplexity Institute (www.compucell3d.org) [39]. Parameters for the simulations are set in XML scripts (simulation.xml). Simulations require initial configuration files for cells and diffusible concentration fields (PIFtemplate.pif, FieldGLUtemplate.txt, FieldOXYtemplate.txt) specified in the XML file, and a set of customized plugins (called ‘steppables’ and ‘plugins’) to be installed in the CompuCell3D ‘DeveloperZone’. Simulation outputs are a set of files for each sampling time point that contain cell-based information (values of mutating parameters and other cell-level indicators), concentration field data, and cell configuration data. (ZIP) [file pcbi.1005635.s004.zip › code/CC3DDeveloperZone/EvolutionaryTumorExtensionA/EvolutionaryTumorExtensionA.h]

/*************************************************************************
*    CompuCell - A software framework for multimodel simulations of     *
* biocomplexity problems Copyright (C) 2003 University of Notre Dame,   *
*                             Indiana                                   *
*                                                                       *
* This program is free software; IF YOU AGREE TO CITE USE OF CompuCell  *
*  IN ALL RELATED RESEARCH PUBLICATIONS according to the terms of the   *
*  CompuCell GNU General Public License RIDER you can redistribute it   *
* and/or modify it under the terms of the GNU General Public License as *
*  published by the Free Software Foundation; either version 2 of the   *
*         License, or (at your option) any later version.               *
*                                                                       *
* This program is distributed in the hope that it will be useful, but   *
*      WITHOUT ANY WARRANTY; without even the implied warranty of       *
*  MERCHANTABILITY or FITNESS FOR A PARTICULAR PURPOSE.  See the GNU    *
*             General Public License for more details.                  *
*                                                                       *
*  You should have received a copy of the GNU General Public License    *
*     along with this program; if not, write to the Free Software       *
*      Foundation, Inc., 675 Mass Ave, Cambridge, MA 02139, USA.        *
*************************************************************************/

#ifndef EVOLUTIONARYTUMOREXTENISONA_H
#define EVOLUTIONARYTUMOREXTENSIONA_H

#include <CompuCell3D/Steppable.h>
#include <CompuCell3D/Potts3D/Cell.h>
#include <CompuCell3D/Potts3D/Potts3D.h>

#ifndef CELLMANAGEMENT_H
#include "../CellManagement/CellManagement.h"
#endif
#ifndef ADHESIONFLEXCOPY_H
#include "../AdhesionFlexCopy/AdhesionFlexCopyPlugin.h"
#endif

#include "EvolutionaryTumorExtensionAData.h"


class CC3DXMLElement;
namespace CompuCell3D {

	class Potts3D;
	class CellInventory;
	class CellG;
	class Automaton;
	class CellManagement;
	class AdhesionFlexCopyPlugin;

	class EvolutionaryTumorExtensionA : public Steppable
	{
		Automaton *automaton;
		Potts3D *potts;
		Simulator *sim;
		CellInventory *cellInventoryPtr;
		EvolutionaryTumorExtensionAData initPM;

	public:
		EvolutionaryTumorExtensionA(){}
		virtual ~EvolutionaryTumorExtensionA(){}

		//Local functions
		void update();
		void update(CellG * cell);
		void update(CellG * cell, std::string mol);
		std::string printData (CellG * cell);
		std::string printDataHeader ();

		//Accessors
		BasicClassAccessor <EvolutionaryTumorExtensionAData> eteaDataAccessor;
		CellManagement * CM;
		AdhesionFlexCopyPlugin * AF;

		//SimObject interface
		virtual void init(Simulator *_simulator,
				CC3DXMLElement *_xmlData=0);
		virtual void extraInit(Simulator *simulator);
		virtual std::string toString();

		//Steppable interface
		virtual void start();
		virtual void step(const unsigned int currentStep);
		virtual void finish();

	};
};
#endif
