# Supplementary material for: Blood vessel tortuosity selects against evolution of aggressive tumor cells in confined tissue environments: A modeling approach
Source: PLoS Comput Biol. 2017 Jul 17;13(7):e1005635. doi: 10.1371/journal.pcbi.1005635 (PMC5536454; doi:10.1371/journal.pcbi.1005635)
Supplement: S1 File — Simulations were run using a CompuCell3D installation available from the Indiana University Bloomington and the Biocomplexity Institute (www.compucell3d.org) [39]. Parameters for the simulations are set in XML scripts (simulation.xml). Simulations require initial configuration files for cells and diffusible concentration fields (PIFtemplate.pif, FieldGLUtemplate.txt, FieldOXYtemplate.txt) specified in the XML file, and a set of customized plugins (called ‘steppables’ and ‘plugins’) to be installed in the CompuCell3D ‘DeveloperZone’. Simulation outputs are a set of files for each sampling time point that contain cell-based information (values of mutating parameters and other cell-level indicators), concentration field data, and cell configuration data. (ZIP) [file pcbi.1005635.s004.zip › code/CC3DDeveloperZone/EvolutionaryTumorExtensionA/EvolutionaryTumorExtensionA.cpp]

/*************************************************************************
*    CompuCell - A software framework for multimodel simulations of     *
* biocomplexity problems Copyright (C) 2003 University of Notre Dame,   *
*                             Indiana                                   *
*                                                                       *
* This program is free software; IF YOU AGREE TO CITE USE OF CompuCell  *
*  IN ALL RELATED RESEARCH PUBLICATIONS according to the terms of the   *
*  CompuCell GNU General Public License RIDER you can redistribute it   *
* and/or modify it under the terms of the GNU General Public License as *
*  published by the Free Software Foundation; either version 2 of the   *
*         License, or (at your option) any later version.               *
*                                                                       *
* This program is distributed in the hope that it will be useful, but   *
*      WITHOUT ANY WARRANTY; without even the implied warranty of       *
*  MERCHANTABILITY or FITNESS FOR A PARTICULAR PURPOSE.  See the GNU    *
*             General Public License for more details.                  *
*                                                                       *
*  You should have received a copy of the GNU General Public License    *
*     along with this program; if not, write to the Free Software       *
*      Foundation, Inc., 675 Mass Ave, Cambridge, MA 02139, USA.        *
*************************************************************************/

#include <CompuCell3D/Potts3D/CellInventory.h>
#include <CompuCell3D/Automaton/Automaton.h>

#include <CompuCell3D/Simulator.h>
#include <CompuCell3D/Potts3D/Cell.h>
#include <CompuCell3D/Potts3D/Potts3D.h>
#include <Utils/Coordinates3D.h>

#include "EvolutionaryTumorExtensionA.h"


using namespace CompuCell3D;

void EvolutionaryTumorExtensionA::init(Simulator *_simulator, CC3DXMLElement *_xmlData){
	sim=_simulator;
	potts=_simulator->getPotts();
	automaton=potts->getAutomaton();
	cellInventoryPtr=&potts->getCellInventory();
	CC3DXMLElement *X;
	CC3DXMLElementList XL;

	BasicClassAccessorBase * eteaDataAccessorPtr= &eteaDataAccessor;
	potts->getCellFactoryGroupPtr()->registerClass(eteaDataAccessorPtr);

	XL=_xmlData->getElements("AdhesionMoleculeDensity");
	for (int i=0;i<XL.size(); ++i){
		int ct=automaton->getTypeId(XL[i]->getAttribute("CellType"));
		std::string m=XL[i]->getAttribute("Molecule");
		initPM.AM[ct][m].readFromXML(XL[i]);
	};
};

void EvolutionaryTumorExtensionA::extraInit(Simulator *simulator){
	bool registered;
	std::cerr << ", extraInit for: " << toString() << "\n";
	CM=(CellManagement*)Simulator::steppableManager.get ("CellManagement",&registered);
        AF=(AdhesionFlexCopyPlugin *)Simulator::pluginManager.get ("AdhesionFlexCopy",&registered);
};

void EvolutionaryTumorExtensionA::start(){
	update();
};

void EvolutionaryTumorExtensionA::update(){
	CellG* cell;
        CellInventory::cellInventoryIterator cii;
	EvolutionaryTumorExtensionAData * d;
	std::map<int, std::map<std::string,MutableParameterD> >::iterator itA;
	std::map<std::string,MutableParameterD>::iterator itB;
	std::string m;
	double v;
	int ct;

	// Initializing ESEAData for each cell:
	for (cii=cellInventoryPtr->cellInventoryBegin();
			cii!=cellInventoryPtr->cellInventoryEnd();
			++cii){
		cell=cellInventoryPtr->getCell(cii);
		d=eteaDataAccessor.get(cell->extraAttribPtr);
		
		(*d)=initPM;
		for ( itA=d->AM.begin() ; itA != d->AM.end(); itA++ ){
			ct=(*itA).first;
			for ( itB=(*itA).second.begin(); itB != (*itA).second.end(); itB++){
				m=(*itB).first;
				
				// register with mutation-apparatus, with name: AF.[celltype].[molecule name]
				std::ostringstream ss;
				ss << "AF." << ct << "." << m;
				CM->registerMutableParameter(cell, ss.str(), "double");
			
				// set the adhesion molecule density:
				if (cell->type == ct){
					v=(*itB).second.value;
					AF->setAdhesionMoleculeDensity(cell,m,(float)(v));
				};
			};
		};
	};
};

void EvolutionaryTumorExtensionA::update(CellG * cell){
	EvolutionaryTumorExtensionAData *d;
	double v;
	int ct=(int)cell->type;
	std::map <std::string, MutableParameterD>::iterator it;

	d=eteaDataAccessor.get(cell->extraAttribPtr);
	for (it=d->AM[ct].begin() ; it!=d->AM[ct].end(); it++){
		v=(*it).second.value;
		AF->setAdhesionMoleculeDensity(cell,(*it).first,(float)(v));
	};
};

void EvolutionaryTumorExtensionA::update(CellG * cell, std::string m){
	EvolutionaryTumorExtensionAData *d;
	double v;
	int ct=(int)(cell->type);

	d=eteaDataAccessor.get(cell->extraAttribPtr);
	v=d->AM[ct][m].value;
	AF->setAdhesionMoleculeDensity(cell,m,(float)(v));
};

void EvolutionaryTumorExtensionA::step(const unsigned int currentStep){
    if (currentStep < 2) update();
};

void EvolutionaryTumorExtensionA::finish(){};

std::string EvolutionaryTumorExtensionA::toString(){return "EvolutionaryTumorExtensionA";};

std::string EvolutionaryTumorExtensionA::printData(CellG * cell)
{
	// No output, as it comes from the AdhesionFlexCopy plugin only
	std::ostringstream R;
	EvolutionaryTumorExtensionAData * d;

	d=eteaDataAccessor.get(cell->extraAttribPtr);
		
	R << d->AM[1]["CAM"].value << " "; 
	return R.str();
};

std::string EvolutionaryTumorExtensionA::printDataHeader()
{
	// No output, as it comes from the AdhesionFlexCopy plugin only
	std::ostringstream R;
	R << "ETEA "; 
	return R.str();
};
