# Supplementary material for: Blood vessel tortuosity selects against evolution of aggressive tumor cells in confined tissue environments: A modeling approach
Source: PLoS Comput Biol. 2017 Jul 17;13(7):e1005635. doi: 10.1371/journal.pcbi.1005635 (PMC5536454; doi:10.1371/journal.pcbi.1005635)
Supplement: S1 File — Simulations were run using a CompuCell3D installation available from the Indiana University Bloomington and the Biocomplexity Institute (www.compucell3d.org) [39]. Parameters for the simulations are set in XML scripts (simulation.xml). Simulations require initial configuration files for cells and diffusible concentration fields (PIFtemplate.pif, FieldGLUtemplate.txt, FieldOXYtemplate.txt) specified in the XML file, and a set of customized plugins (called ‘steppables’ and ‘plugins’) to be installed in the CompuCell3D ‘DeveloperZone’. Simulation outputs are a set of files for each sampling time point that contain cell-based information (values of mutating parameters and other cell-level indicators), concentration field data, and cell configuration data. (ZIP) [file pcbi.1005635.s004.zip › code/FieldOXYtemplate.txt]

0	0	0.125425
1	0	0.125425
2	0	0.124922
3	0	0.124922
4	0	0.124663
5	0	0.124663
6	0	0.124647
7	0	0.124647
8	0	0.124923
9	0	0.124923
10	0	0.125528
11	0	0.125528
12	0	0.126417
13	0	0.126417
14	0	0.12758
15	0	0.12758
16	0	0.128999
17	0	0.128999
18	0	0.130652
19	0	0.130652
20	0	0.132511
21	0	0.132511
22	0	0.134546
23	0	0.134546
24	0	0.136721
25	0	0.136721
26	0	0.139001
27	0	0.139001
28	0	0.141344
29	0	0.141344
30	0	0.143709
31	0	0.143709
32	0	0.146052
33	0	0.146052
34	0	0.148327
35	0	0.148327
36	0	0.150488
37	0	0.150488
38	0	0.152492
39	0	0.152492
40	0	0.154294
41	0	0.154294
42	0	0.155855
43	0	0.155855
44	0	0.157137
45	0	0.157137
46	0	0.158109
47	0	0.158109
48	0	0.158745
49	0	0.158745
50	0	0.159025
51	0	0.159025
52	0	0.158938
53	0	0.158938
54	0	0.15848
55	0	0.15848
56	0	0.157654
57	0	0.157654
58	0	0.156474
59	0	0.156474
60	0	0.154957
61	0	0.154957
62	0	0.15313
63	0	0.15313
64	0	0.151024
65	0	0.151024
66	0	0.148678
67	0	0.148678
68	0	0.146131
69	0	0.146131
70	0	0.143426
71	0	0.143426
72	0	0.14061
73	0	0.14061
74	0	0.137726
75	0	0.137726
76	0	0.134821
77	0	0.134821
78	0	0.131939
79	0	0.131939
80	0	0.129122
81	0	0.129122
82	0	0.126411
83	0	0.126411
84	0	0.123843
85	0	0.123843
86	0	0.121453
87	0	0.121453
88	0	0.119273
89	0	0.119273
90	0	0.117329
91	0	0.117329
92	0	0.115647
93	0	0.115647
94	0	0.114246
95	0	0.114246
96	0	0.113143
97	0	0.113143
98	0	0.112353
99	0	0.112353
100	0	0.111883
101	0	0.111883
102	0	0.11174
103	0	0.11174
104	0	0.111925
105	0	0.111925
106	0	0.112437
107	0	0.112437
108	0	0.11327
109	0	0.11327
110	0	0.114415
111	0	0.114415
112	0	0.115858
113	0	0.115858
114	0	0.117584
115	0	0.117584
116	0	0.119571
117	0	0.119571
118	0	0.121795
119	0	0.121795
120	0	0.124229
121	0	0.124229
122	0	0.126841
123	0	0.126841
124	0	0.129597
125	0	0.129597
126	0	0.132459
127	0	0.132459
128	0	0.135388
129	0	0.135388
130	0	0.13834
131	0	0.13834
132	0	0.141271
133	0	0.141271
134	0	0.144137
135	0	0.144137
136	0	0.146891
137	0	0.146891
138	0	0.149488
139	0	0.149488
140	0	0.151886
141	0	0.151886
142	0	0.154044
143	0	0.154044
144	0	0.155925
145	0	0.155925
146	0	0.157497
147	0	0.157497
148	0	0.158734
149	0	0.158734
150	0	0.159617
151	0	0.159617
152	0	0.160134
153	0	0.160134
154	0	0.16028
155	0	0.16028
156	0	0.160061
157	0	0.160061
158	0	0.159487
159	0	0.159487
160	0	0.158578
161	0	0.158578
162	0	0.15736
163	0	0.15736
164	0	0.155863
165	0	0.155863
166	0	0.154126
167	0	0.154126
168	0	0.152188
169	0	0.152188
170	0	0.150093
171	0	0.150093
172	0	0.147884
173	0	0.147884
174	0	0.145607
175	0	0.145607
176	0	0.143307
177	0	0.143307
178	0	0.141028
179	0	0.141028
180	0	0.138811
181	0	0.138811
182	0	0.136697
183	0	0.136697
184	0	0.134719
185	0	0.134719
186	0	0.132903
187	0	0.132903
188	0	0.131316
189	0	0.131316
190	0	0.129937
191	0	0.129937
192	0	0.128736
193	0	0.128736
194	0	0.127732
195	0	0.127732
196	0	0.126845
197	0	0.126845
198	0	0.126073
199	0	0.126073
0	1	0.125425
1	1	0.125425
2	1	0.124922
3	1	0.124922
4	1	0.124663
5	1	0.124663
6	1	0.124647
7	1	0.124647
8	1	0.124923
9	1	0.124923
10	1	0.125528
11	1	0.125528
12	1	0.126417
13	1	0.126417
14	1	0.12758
15	1	0.12758
16	1	0.128999
17	1	0.128999
18	1	0.130652
19	1	0.130652
20	1	0.132511
21	1	0.132511
22	1	0.134546
23	1	0.134546
24	1	0.136721
25	1	0.136721
26	1	0.139001
27	1	0.139001
28	1	0.141344
29	1	0.141344
30	1	0.143709
31	1	0.143709
32	1	0.146052
33	1	0.146052
34	1	0.148327
35	1	0.148327
36	1	0.150488
37	1	0.150488
38	1	0.152492
39	1	0.152492
40	1	0.154294
41	1	0.154294
42	1	0.155855
43	1	0.155855
44	1	0.157137
45	1	0.157137
46	1	0.158109
47	1	0.158109
48	1	0.158745
49	1	0.158745
50	1	0.159025
51	1	0.159025
52	1	0.158938
53	1	0.158938
54	1	0.15848
55	1	0.15848
56	1	0.157654
57	1	0.157654
58	1	0.156474
59	1	0.156474
60	1	0.154957
61	1	0.154957
62	1	0.15313
63	1	0.15313
64	1	0.151024
65	1	0.151024
66	1	0.148678
67	1	0.148678
68	1	0.146131
69	1	0.146131
70	1	0.143426
71	1	0.143426
72	1	0.14061
73	1	0.14061
74	1	0.137726
75	1	0.137726
76	1	0.134821
77	1	0.134821
78	1	0.131939
79	1	0.131939
80	1	0.129122
81	1	0.129122
82	1	0.126411
83	1	0.126411
84	1	0.123843
85	1	0.123843
86	1	0.121453
87	1	0.121453
88	1	0.119273
89	1	0.119273
90	1	0.117329
91	1	0.117329
92	1	0.115647
93	1	0.115647
94	1	0.114246
95	1	0.114246
96	1	0.113143
97	1	0.113143
98	1	0.112353
99	1	0.112353
100	1	0.111883
101	1	0.111883
102	1	0.11174
103	1	0.11174
104	1	0.111925
105	1	0.111925
106	1	0.112437
107	1	0.112437
108	1	0.11327
109	1	0.11327
110	1	0.114415
111	1	0.114415
112	1	0.115858
113	1	0.115858
114	1	0.117584
115	1	0.117584
116	1	0.119571
117	1	0.119571
118	1	0.121795
119	1	0.121795
120	1	0.124229
121	1	0.124229
122	1	0.126841
123	1	0.126841
124	1	0.129597
125	1	0.129597
126	1	0.132459
127	1	0.132459
128	1	0.135388
129	1	0.135388
130	1	0.13834
131	1	0.13834
132	1	0.141271
133	1	0.141271
134	1	0.144137
135	1	0.144137
136	1	0.146891
137	1	0.146891
138	1	0.149488
139	1	0.149488
140	1	0.151886
141	1	0.151886
142	1	0.154044
143	1	0.154044
144	1	0.155925
145	1	0.155925
146	1	0.157497
147	1	0.157497
148	1	0.158734
149	1	0.158734
150	1	0.159617
151	1	0.159617
152	1	0.160134
153	1	0.160134
154	1	0.16028
155	1	0.16028
156	1	0.160061
157	1	0.160061
158	1	0.159487
159	1	0.159487
160	1	0.158578
161	1	0.158578
162	1	0.15736
163	1	0.15736
164	1	0.155863
165	1	0.155863
166	1	0.154126
167	1	0.154126
168	1	0.152188
169	1	0.152188
170	1	0.150093
171	1	0.150093
172	1	0.147884
173	1	0.147884
174	1	0.145607
175	1	0.145607
176	1	0.143307
177	1	0.143307
178	1	0.141028
179	1	0.141028
180	1	0.138811
181	1	0.138811
182	1	0.136697
183	1	0.136697
184	1	0.134719
185	1	0.134719
186	1	0.132903
187	1	0.132903
188	1	0.131316
189	1	0.131316
190	1	0.129937
191	1	0.129937
192	1	0.128736
193	1	0.128736
194	1	0.127732
195	1	0.127732
196	1	0.126845
197	1	0.126845
198	1	0.126073
199	1	0.126073
0	2	0.124922
1	2	0.124922
2	2	0.12444
3	2	0.12444
4	2	0.124201
5	2	0.124201
6	2	0.124154
7	2	0.124154
8	2	0.124397
9	2	0.124397
10	2	0.124993
11	2	0.124993
12	2	0.12587
13	2	0.12587
14	2	0.127019
15	2	0.127019
16	2	0.128424
17	2	0.128424
18	2	0.130063
19	2	0.130063
20	2	0.131905
21	2	0.131905
22	2	0.133921
23	2	0.133921
24	2	0.136078
25	2	0.136078
26	2	0.138337
27	2	0.138337
28	2	0.140659
29	2	0.140659
30	2	0.143002
31	2	0.143002
32	2	0.145323
33	2	0.145323
34	2	0.147575
35	2	0.147575
36	2	0.149715
37	2	0.149715
38	2	0.151697
39	2	0.151697
40	2	0.15348
41	2	0.15348
42	2	0.155023
43	2	0.155023
44	2	0.156289
45	2	0.156289
46	2	0.157249
47	2	0.157249
48	2	0.157875
49	2	0.157875
50	2	0.15815
51	2	0.15815
52	2	0.158061
53	2	0.158061
54	2	0.157604
55	2	0.157604
56	2	0.156784
57	2	0.156784
58	2	0.155612
59	2	0.155612
60	2	0.154108
61	2	0.154108
62	2	0.152296
63	2	0.152296
64	2	0.150209
65	2	0.150209
66	2	0.147882
67	2	0.147882
68	2	0.145356
69	2	0.145356
70	2	0.142673
71	2	0.142673
72	2	0.139878
73	2	0.139878
74	2	0.137017
75	2	0.137017
76	2	0.134133
77	2	0.134133
78	2	0.131272
79	2	0.131272
80	2	0.128475
81	2	0.128475
82	2	0.125782
83	2	0.125782
84	2	0.123231
85	2	0.123231
86	2	0.120857
87	2	0.120857
88	2	0.11869
89	2	0.11869
90	2	0.116758
91	2	0.116758
92	2	0.115085
93	2	0.115085
94	2	0.113693
95	2	0.113693
96	2	0.112597
97	2	0.112597
98	2	0.111811
99	2	0.111811
100	2	0.111344
101	2	0.111344
102	2	0.111202
103	2	0.111202
104	2	0.111386
105	2	0.111386
106	2	0.111895
107	2	0.111895
108	2	0.112724
109	2	0.112724
110	2	0.113862
111	2	0.113862
112	2	0.115297
113	2	0.115297
114	2	0.117013
115	2	0.117013
116	2	0.118988
117	2	0.118988
118	2	0.121199
119	2	0.121199
120	2	0.123617
121	2	0.123617
122	2	0.126212
123	2	0.126212
124	2	0.12895
125	2	0.12895
126	2	0.131793
127	2	0.131793
128	2	0.134701
129	2	0.134701
130	2	0.137631
131	2	0.137631
132	2	0.140541
133	2	0.140541
134	2	0.143384
135	2	0.143384
136	2	0.146116
137	2	0.146116
138	2	0.148693
139	2	0.148693
140	2	0.151071
141	2	0.151071
142	2	0.153211
143	2	0.153211
144	2	0.155077
145	2	0.155077
146	2	0.156637
147	2	0.156637
148	2	0.157864
149	2	0.157864
150	2	0.158742
151	2	0.158742
152	2	0.159257
153	2	0.159257
154	2	0.159406
155	2	0.159406
156	2	0.159192
157	2	0.159192
158	2	0.158628
159	2	0.158628
160	2	0.157732
161	2	0.157732
162	2	0.156529
163	2	0.156529
164	2	0.155051
165	2	0.155051
166	2	0.153333
167	2	0.153333
168	2	0.151417
169	2	0.151417
170	2	0.149343
171	2	0.149343
172	2	0.147158
173	2	0.147158
174	2	0.144904
175	2	0.144904
176	2	0.142627
177	2	0.142627
178	2	0.140369
179	2	0.140369
180	2	0.138175
181	2	0.138175
182	2	0.136083
183	2	0.136083
184	2	0.134124
185	2	0.134124
186	2	0.132327
187	2	0.132327
188	2	0.130782
189	2	0.130782
190	2	0.129443
191	2	0.129443
192	2	0.128231
193	2	0.128231
194	2	0.127215
195	2	0.127215
196	2	0.126339
197	2	0.126339
198	2	0.125572
199	2	0.125572
0	3	0.124922
1	3	0.124922
2	3	0.12444
3	3	0.12444
4	3	0.124201
5	3	0.124201
6	3	0.124154
7	3	0.124154
8	3	0.124397
9	3	0.124397
10	3	0.124993
11	3	0.124993
12	3	0.12587
13	3	0.12587
14	3	0.127019
15	3	0.127019
16	3	0.128424
17	3	0.128424
18	3	0.130063
19	3	0.130063
20	3	0.131905
21	3	0.131905
22	3	0.133921
23	3	0.133921
24	3	0.136078
25	3	0.136078
26	3	0.138337
27	3	0.138337
28	3	0.140659
29	3	0.140659
30	3	0.143002
31	3	0.143002
32	3	0.145323
33	3	0.145323
34	3	0.147575
35	3	0.147575
36	3	0.149715
37	3	0.149715
38	3	0.151697
39	3	0.151697
40	3	0.15348
41	3	0.15348
42	3	0.155023
43	3	0.155023
44	3	0.156289
45	3	0.156289
46	3	0.157249
47	3	0.157249
48	3	0.157875
49	3	0.157875
50	3	0.15815
51	3	0.15815
52	3	0.158061
53	3	0.158061
54	3	0.157604
55	3	0.157604
56	3	0.156784
57	3	0.156784
58	3	0.155612
59	3	0.155612
60	3	0.154108
61	3	0.154108
62	3	0.152296
63	3	0.152296
64	3	0.150209
65	3	0.150209
66	3	0.147882
67	3	0.147882
68	3	0.145356
69	3	0.145356
70	3	0.142673
71	3	0.142673
72	3	0.139878
73	3	0.139878
74	3	0.137017
75	3	0.137017
76	3	0.134133
77	3	0.134133
78	3	0.131272
79	3	0.131272
80	3	0.128475
81	3	0.128475
82	3	0.125782
83	3	0.125782
84	3	0.123231
85	3	0.123231
86	3	0.120857
87	3	0.120857
88	3	0.11869
89	3	0.11869
90	3	0.116758
91	3	0.116758
92	3	0.115085
93	3	0.115085
94	3	0.113693
95	3	0.113693
96	3	0.112597
97	3	0.112597
98	3	0.111811
99	3	0.111811
100	3	0.111344
101	3	0.111344
102	3	0.111202
103	3	0.111202
104	3	0.111386
105	3	0.111386
106	3	0.111895
107	3	0.111895
108	3	0.112724
109	3	0.112724
110	3	0.113862
111	3	0.113862
112	3	0.115297
113	3	0.115297
114	3	0.117013
115	3	0.117013
116	3	0.118988
117	3	0.118988
118	3	0.121199
119	3	0.121199
120	3	0.123617
121	3	0.123617
122	3	0.126212
123	3	0.126212
124	3	0.12895
125	3	0.12895
126	3	0.131793
127	3	0.131793
128	3	0.134701
129	3	0.134701
130	3	0.137631
131	3	0.137631
132	3	0.140541
133	3	0.140541
134	3	0.143384
135	3	0.143384
136	3	0.146116
137	3	0.146116
138	3	0.148693
139	3	0.148693
140	3	0.151071
141	3	0.151071
142	3	0.153211
143	3	0.153211
144	3	0.155077
145	3	0.155077
146	3	0.156637
147	3	0.156637
148	3	0.157864
149	3	0.157864
150	3	0.158742
151	3	0.158742
152	3	0.159257
153	3	0.159257
154	3	0.159406
155	3	0.159406
156	3	0.159192
157	3	0.159192
158	3	0.158628
159	3	0.158628
160	3	0.157732
161	3	0.157732
162	3	0.156529
163	3	0.156529
164	3	0.155051
165	3	0.155051
166	3	0.153333
167	3	0.153333
168	3	0.151417
169	3	0.151417
170	3	0.149343
171	3	0.149343
172	3	0.147158
173	3	0.147158
174	3	0.144904
175	3	0.144904
176	3	0.142627
177	3	0.142627
178	3	0.140369
179	3	0.140369
180	3	0.138175
181	3	0.138175
182	3	0.136083
183	3	0.136083
184	3	0.134124
185	3	0.134124
186	3	0.132327
187	3	0.132327
188	3	0.130782
189	3	0.130782
190	3	0.129443
191	3	0.129443
192	3	0.128231
193	3	0.128231
194	3	0.127215
195	3	0.127215
196	3	0.126339
197	3	0.126339
198	3	0.125572
199	3	0.125572
0	4	0.124663
1	4	0.124663
2	4	0.124201
3	4	0.124201
4	4	0.123932
5	4	0.123932
6	4	0.123857
7	4	0.123857
8	4	0.1241
9	4	0.1241
10	4	0.124699
11	4	0.124699
12	4	0.125579
13	4	0.125579
14	4	0.126734
15	4	0.126734
16	4	0.128148
17	4	0.128148
18	4	0.129799
19	4	0.129799
20	4	0.131655
21	4	0.131655
22	4	0.133688
23	4	0.133688
24	4	0.135862
25	4	0.135862
26	4	0.138141
27	4	0.138141
28	4	0.140483
29	4	0.140483
30	4	0.142848
31	4	0.142848
32	4	0.14519
33	4	0.14519
34	4	0.147465
35	4	0.147465
36	4	0.149626
37	4	0.149626
38	4	0.15163
39	4	0.15163
40	4	0.153432
41	4	0.153432
42	4	0.154993
43	4	0.154993
44	4	0.156275
45	4	0.156275
46	4	0.157247
47	4	0.157247
48	4	0.157883
49	4	0.157883
50	4	0.158163
51	4	0.158163
52	4	0.158076
53	4	0.158076
54	4	0.157617
55	4	0.157617
56	4	0.156792
57	4	0.156792
58	4	0.15561
59	4	0.15561
60	4	0.154093
61	4	0.154093
62	4	0.152266
63	4	0.152266
64	4	0.15016
65	4	0.15016
66	4	0.147813
67	4	0.147813
68	4	0.145265
69	4	0.145265
70	4	0.14256
71	4	0.14256
72	4	0.139743
73	4	0.139743
74	4	0.136859
75	4	0.136859
76	4	0.133953
77	4	0.133953
78	4	0.131071
79	4	0.131071
80	4	0.128253
81	4	0.128253
82	4	0.125542
83	4	0.125542
84	4	0.122973
85	4	0.122973
86	4	0.120583
87	4	0.120583
88	4	0.118402
89	4	0.118402
90	4	0.116458
91	4	0.116458
92	4	0.114775
93	4	0.114775
94	4	0.113374
95	4	0.113374
96	4	0.112272
97	4	0.112272
98	4	0.111481
99	4	0.111481
100	4	0.111011
101	4	0.111011
102	4	0.110868
103	4	0.110868
104	4	0.111053
105	4	0.111053
106	4	0.111565
107	4	0.111565
108	4	0.112399
109	4	0.112399
110	4	0.113544
111	4	0.113544
112	4	0.114987
113	4	0.114987
114	4	0.116713
115	4	0.116713
116	4	0.1187
117	4	0.1187
118	4	0.120925
119	4	0.120925
120	4	0.123359
121	4	0.123359
122	4	0.125972
123	4	0.125972
124	4	0.128728
125	4	0.128728
126	4	0.131591
127	4	0.131591
128	4	0.13452
129	4	0.13452
130	4	0.137473
131	4	0.137473
132	4	0.140405
133	4	0.140405
134	4	0.143271
135	4	0.143271
136	4	0.146026
137	4	0.146026
138	4	0.148624
139	4	0.148624
140	4	0.151022
141	4	0.151022
142	4	0.153181
143	4	0.153181
144	4	0.155062
145	4	0.155062
146	4	0.156634
147	4	0.156634
148	4	0.157872
149	4	0.157872
150	4	0.158755
151	4	0.158755
152	4	0.159272
153	4	0.159272
154	4	0.159419
155	4	0.159419
156	4	0.1592
157	4	0.1592
158	4	0.158627
159	4	0.158627
160	4	0.157718
161	4	0.157718
162	4	0.1565
163	4	0.1565
164	4	0.155004
165	4	0.155004
166	4	0.153268
167	4	0.153268
168	4	0.15133
169	4	0.15133
170	4	0.149236
171	4	0.149236
172	4	0.147028
173	4	0.147028
174	4	0.144753
175	4	0.144753
176	4	0.142456
177	4	0.142456
178	4	0.140179
179	4	0.140179
180	4	0.137967
181	4	0.137967
182	4	0.135861
183	4	0.135861
184	4	0.133891
185	4	0.133891
186	4	0.132082
187	4	0.132082
188	4	0.130527
189	4	0.130527
190	4	0.129206
191	4	0.129206
192	4	0.128015
193	4	0.128015
194	4	0.12697
195	4	0.12697
196	4	0.126064
197	4	0.126064
198	4	0.125292
199	4	0.125292
0	5	0.124663
1	5	0.124663
2	5	0.124201
3	5	0.124201
4	5	0.123932
5	5	0.123932
6	5	0.123857
7	5	0.123857
8	5	0.1241
9	5	0.1241
10	5	0.124699
11	5	0.124699
12	5	0.125579
13	5	0.125579
14	5	0.126734
15	5	0.126734
16	5	0.128148
17	5	0.128148
18	5	0.129799
19	5	0.129799
20	5	0.131655
21	5	0.131655
22	5	0.133688
23	5	0.133688
24	5	0.135862
25	5	0.135862
26	5	0.138141
27	5	0.138141
28	5	0.140483
29	5	0.140483
30	5	0.142848
31	5	0.142848
32	5	0.14519
33	5	0.14519
34	5	0.147465
35	5	0.147465
36	5	0.149626
37	5	0.149626
38	5	0.15163
39	5	0.15163
40	5	0.153432
41	5	0.153432
42	5	0.154993
43	5	0.154993
44	5	0.156275
45	5	0.156275
46	5	0.157247
47	5	0.157247
48	5	0.157883
49	5	0.157883
50	5	0.158163
51	5	0.158163
52	5	0.158076
53	5	0.158076
54	5	0.157617
55	5	0.157617
56	5	0.156792
57	5	0.156792
58	5	0.15561
59	5	0.15561
60	5	0.154093
61	5	0.154093
62	5	0.152266
63	5	0.152266
64	5	0.15016
65	5	0.15016
66	5	0.147813
67	5	0.147813
68	5	0.145265
69	5	0.145265
70	5	0.14256
71	5	0.14256
72	5	0.139743
73	5	0.139743
74	5	0.136859
75	5	0.136859
76	5	0.133953
77	5	0.133953
78	5	0.131071
79	5	0.131071
80	5	0.128253
81	5	0.128253
82	5	0.125542
83	5	0.125542
84	5	0.122973
85	5	0.122973
86	5	0.120583
87	5	0.120583
88	5	0.118402
89	5	0.118402
90	5	0.116458
91	5	0.116458
92	5	0.114775
93	5	0.114775
94	5	0.113374
95	5	0.113374
96	5	0.112272
97	5	0.112272
98	5	0.111481
99	5	0.111481
100	5	0.111011
101	5	0.111011
102	5	0.110868
103	5	0.110868
104	5	0.111053
105	5	0.111053
106	5	0.111565
107	5	0.111565
108	5	0.112399
109	5	0.112399
110	5	0.113544
111	5	0.113544
112	5	0.114987
113	5	0.114987
114	5	0.116713
115	5	0.116713
116	5	0.1187
117	5	0.1187
118	5	0.120925
119	5	0.120925
120	5	0.123359
121	5	0.123359
122	5	0.125972
123	5	0.125972
124	5	0.128728
125	5	0.128728
126	5	0.131591
127	5	0.131591
128	5	0.13452
129	5	0.13452
130	5	0.137473
131	5	0.137473
132	5	0.140405
133	5	0.140405
134	5	0.143271
135	5	0.143271
136	5	0.146026
137	5	0.146026
138	5	0.148624
139	5	0.148624
140	5	0.151022
141	5	0.151022
142	5	0.153181
143	5	0.153181
144	5	0.155062
145	5	0.155062
146	5	0.156634
147	5	0.156634
148	5	0.157872
149	5	0.157872
150	5	0.158755
151	5	0.158755
152	5	0.159272
153	5	0.159272
154	5	0.159419
155	5	0.159419
156	5	0.1592
157	5	0.1592
158	5	0.158627
159	5	0.158627
160	5	0.157718
161	5	0.157718
162	5	0.1565
163	5	0.1565
164	5	0.155004
165	5	0.155004
166	5	0.153268
167	5	0.153268
168	5	0.15133
169	5	0.15133
170	5	0.149236
171	5	0.149236
172	5	0.147028
173	5	0.147028
174	5	0.144753
175	5	0.144753
176	5	0.142456
177	5	0.142456
178	5	0.140179
179	5	0.140179
180	5	0.137967
181	5	0.137967
182	5	0.135861
183	5	0.135861
184	5	0.133891
185	5	0.133891
186	5	0.132082
187	5	0.132082
188	5	0.130527
189	5	0.130527
190	5	0.129206
191	5	0.129206
192	5	0.128015
193	5	0.128015
194	5	0.12697
195	5	0.12697
196	5	0.126064
197	5	0.126064
198	5	0.125292
199	5	0.125292
0	6	0.124647
1	6	0.124647
2	6	0.124154
3	6	0.124154
4	6	0.123857
5	6	0.123857
6	6	0.123785
7	6	0.123785
8	6	0.124037
9	6	0.124037
10	6	0.124649
11	6	0.124649
12	6	0.125548
13	6	0.125548
14	6	0.126729
15	6	0.126729
16	6	0.128177
17	6	0.128177
18	6	0.129867
19	6	0.129867
20	6	0.131768
21	6	0.131768
22	6	0.133851
23	6	0.133851
24	6	0.13608
25	6	0.13608
26	6	0.138418
27	6	0.138418
28	6	0.140823
29	6	0.140823
30	6	0.143253
31	6	0.143253
32	6	0.145663
33	6	0.145663
34	6	0.148004
35	6	0.148004
36	6	0.150232
37	6	0.150232
38	6	0.1523
39	6	0.1523
40	6	0.154162
41	6	0.154162
42	6	0.155777
43	6	0.155777
44	6	0.157107
45	6	0.157107
46	6	0.158117
47	6	0.158117
48	6	0.158781
49	6	0.158781
50	6	0.159078
51	6	0.159078
52	6	0.158997
53	6	0.158997
54	6	0.158532
55	6	0.158532
56	6	0.157689
57	6	0.157689
58	6	0.156479
59	6	0.156479
60	6	0.154923
61	6	0.154923
62	6	0.153048
63	6	0.153048
64	6	0.150888
65	6	0.150888
66	6	0.148481
67	6	0.148481
68	6	0.145869
69	6	0.145869
70	6	0.143097
71	6	0.143097
72	6	0.140212
73	6	0.140212
74	6	0.13726
75	6	0.13726
76	6	0.134288
77	6	0.134288
78	6	0.131342
79	6	0.131342
80	6	0.128464
81	6	0.128464
82	6	0.125697
83	6	0.125697
84	6	0.123077
85	6	0.123077
86	6	0.12064
87	6	0.12064
88	6	0.118417
89	6	0.118417
90	6	0.116436
91	6	0.116436
92	6	0.114723
93	6	0.114723
94	6	0.113296
95	6	0.113296
96	6	0.112174
97	6	0.112174
98	6	0.111369
99	6	0.111369
100	6	0.110891
101	6	0.110891
102	6	0.110745
103	6	0.110745
104	6	0.110933
105	6	0.110933
106	6	0.111454
107	6	0.111454
108	6	0.112301
109	6	0.112301
110	6	0.113465
111	6	0.113465
112	6	0.114934
113	6	0.114934
114	6	0.116691
115	6	0.116691
116	6	0.118714
117	6	0.118714
118	6	0.120981
119	6	0.120981
120	6	0.123462
121	6	0.123462
122	6	0.126126
123	6	0.126126
124	6	0.128939
125	6	0.128939
126	6	0.131862
127	6	0.131862
128	6	0.134854
129	6	0.134854
130	6	0.137873
131	6	0.137873
132	6	0.140873
133	6	0.140873
134	6	0.143806
135	6	0.143806
136	6	0.146628
137	6	0.146628
138	6	0.14929
139	6	0.14929
140	6	0.151749
141	6	0.151749
142	6	0.153962
143	6	0.153962
144	6	0.15589
145	6	0.15589
146	6	0.157501
147	6	0.157501
148	6	0.158768
149	6	0.158768
150	6	0.159668
151	6	0.159668
152	6	0.160192
153	6	0.160192
154	6	0.160333
155	6	0.160333
156	6	0.160097
157	6	0.160097
158	6	0.159496
159	6	0.159496
160	6	0.158549
161	6	0.158549
162	6	0.157284
163	6	0.157284
164	6	0.155735
165	6	0.155735
166	6	0.153939
167	6	0.153939
168	6	0.151938
169	6	0.151938
170	6	0.149778
171	6	0.149778
172	6	0.147504
173	6	0.147504
174	6	0.145163
175	6	0.145163
176	6	0.142801
177	6	0.142801
178	6	0.140464
179	6	0.140464
180	6	0.138195
181	6	0.138195
182	6	0.136036
183	6	0.136036
184	6	0.134021
185	6	0.134021
186	6	0.132172
187	6	0.132172
188	6	0.130581
189	6	0.130581
190	6	0.12923
191	6	0.12923
192	6	0.128038
193	6	0.128038
194	6	0.126996
195	6	0.126996
196	6	0.126072
197	6	0.126072
198	6	0.125286
199	6	0.125286
0	7	0.124647
1	7	0.124647
2	7	0.124154
3	7	0.124154
4	7	0.123857
5	7	0.123857
6	7	0.123785
7	7	0.123785
8	7	0.124037
9	7	0.124037
10	7	0.124649
11	7	0.124649
12	7	0.125548
13	7	0.125548
14	7	0.126729
15	7	0.126729
16	7	0.128177
17	7	0.128177
18	7	0.129867
19	7	0.129867
20	7	0.131768
21	7	0.131768
22	7	0.133851
23	7	0.133851
24	7	0.13608
25	7	0.13608
26	7	0.138418
27	7	0.138418
28	7	0.140823
29	7	0.140823
30	7	0.143253
31	7	0.143253
32	7	0.145663
33	7	0.145663
34	7	0.148004
35	7	0.148004
36	7	0.150232
37	7	0.150232
38	7	0.1523
39	7	0.1523
40	7	0.154162
41	7	0.154162
42	7	0.155777
43	7	0.155777
44	7	0.157107
45	7	0.157107
46	7	0.158117
47	7	0.158117
48	7	0.158781
49	7	0.158781
50	7	0.159078
51	7	0.159078
52	7	0.158997
53	7	0.158997
54	7	0.158532
55	7	0.158532
56	7	0.157689
57	7	0.157689
58	7	0.156479
59	7	0.156479
60	7	0.154923
61	7	0.154923
62	7	0.153048
63	7	0.153048
64	7	0.150888
65	7	0.150888
66	7	0.148481
67	7	0.148481
68	7	0.145869
69	7	0.145869
70	7	0.143097
71	7	0.143097
72	7	0.140212
73	7	0.140212
74	7	0.13726
75	7	0.13726
76	7	0.134288
77	7	0.134288
78	7	0.131342
79	7	0.131342
80	7	0.128464
81	7	0.128464
82	7	0.125697
83	7	0.125697
84	7	0.123077
85	7	0.123077
86	7	0.12064
87	7	0.12064
88	7	0.118417
89	7	0.118417
90	7	0.116436
91	7	0.116436
92	7	0.114723
93	7	0.114723
94	7	0.113296
95	7	0.113296
96	7	0.112174
97	7	0.112174
98	7	0.111369
99	7	0.111369
100	7	0.110891
101	7	0.110891
102	7	0.110745
103	7	0.110745
104	7	0.110933
105	7	0.110933
106	7	0.111454
107	7	0.111454
108	7	0.112301
109	7	0.112301
110	7	0.113465
111	7	0.113465
112	7	0.114934
113	7	0.114934
114	7	0.116691
115	7	0.116691
116	7	0.118714
117	7	0.118714
118	7	0.120981
119	7	0.120981
120	7	0.123462
121	7	0.123462
122	7	0.126126
123	7	0.126126
124	7	0.128939
125	7	0.128939
126	7	0.131862
127	7	0.131862
128	7	0.134854
129	7	0.134854
130	7	0.137873
131	7	0.137873
132	7	0.140873
133	7	0.140873
134	7	0.143806
135	7	0.143806
136	7	0.146628
137	7	0.146628
138	7	0.14929
139	7	0.14929
140	7	0.151749
141	7	0.151749
142	7	0.153962
143	7	0.153962
144	7	0.15589
145	7	0.15589
146	7	0.157501
147	7	0.157501
148	7	0.158768
149	7	0.158768
150	7	0.159668
151	7	0.159668
152	7	0.160192
153	7	0.160192
154	7	0.160333
155	7	0.160333
156	7	0.160097
157	7	0.160097
158	7	0.159496
159	7	0.159496
160	7	0.158549
161	7	0.158549
162	7	0.157284
163	7	0.157284
164	7	0.155735
165	7	0.155735
166	7	0.153939
167	7	0.153939
168	7	0.151938
169	7	0.151938
170	7	0.149778
171	7	0.149778
172	7	0.147504
173	7	0.147504
174	7	0.145163
175	7	0.145163
176	7	0.142801
177	7	0.142801
178	7	0.140464
179	7	0.140464
180	7	0.138195
181	7	0.138195
182	7	0.136036
183	7	0.136036
184	7	0.134021
185	7	0.134021
186	7	0.132172
187	7	0.132172
188	7	0.130581
189	7	0.130581
190	7	0.12923
191	7	0.12923
192	7	0.128038
193	7	0.128038
194	7	0.126996
195	7	0.126996
196	7	0.126072
197	7	0.126072
198	7	0.125286
199	7	0.125286
0	8	0.124923
1	8	0.124923
2	8	0.124397
3	8	0.124397
4	8	0.1241
5	8	0.1241
6	8	0.124037
7	8	0.124037
8	8	0.124304
9	8	0.124304
10	8	0.124941
11	8	0.124941
12	8	0.125877
13	8	0.125877
14	8	0.127106
15	8	0.127106
16	8	0.128612
17	8	0.128612
18	8	0.130368
19	8	0.130368
20	8	0.132346
21	8	0.132346
22	8	0.134513
23	8	0.134513
24	8	0.136835
25	8	0.136835
26	8	0.139273
27	8	0.139273
28	8	0.141784
29	8	0.141784
30	8	0.144324
31	8	0.144324
32	8	0.146847
33	8	0.146847
34	8	0.149302
35	8	0.149302
36	8	0.151643
37	8	0.151643
38	8	0.153818
39	8	0.153818
40	8	0.155782
41	8	0.155782
42	8	0.157489
43	8	0.157489
44	8	0.158898
45	8	0.158898
46	8	0.159974
47	8	0.159974
48	8	0.160686
49	8	0.160686
50	8	0.161013
51	8	0.161013
52	8	0.160941
53	8	0.160941
54	8	0.160467
55	8	0.160467
56	8	0.159593
57	8	0.159593
58	8	0.158335
59	8	0.158335
60	8	0.156714
61	8	0.156714
62	8	0.154759
63	8	0.154759
64	8	0.152506
65	8	0.152506
66	8	0.149997
67	8	0.149997
68	8	0.147276
69	8	0.147276
70	8	0.144391
71	8	0.144391
72	8	0.141392
73	8	0.141392
74	8	0.138326
75	8	0.138326
76	8	0.135243
77	8	0.135243
78	8	0.13219
79	8	0.13219
80	8	0.129211
81	8	0.129211
82	8	0.126349
83	8	0.126349
84	8	0.123643
85	8	0.123643
86	8	0.121127
87	8	0.121127
88	8	0.118835
89	8	0.118835
90	8	0.116794
91	8	0.116794
92	8	0.115029
93	8	0.115029
94	8	0.113561
95	8	0.113561
96	8	0.112406
97	8	0.112406
98	8	0.111577
99	8	0.111577
100	8	0.111085
101	8	0.111085
102	8	0.110934
103	8	0.110934
104	8	0.111127
105	8	0.111127
106	8	0.111661
107	8	0.111661
108	8	0.112532
109	8	0.112532
110	8	0.113729
111	8	0.113729
112	8	0.11524
113	8	0.11524
114	8	0.117048
115	8	0.117048
116	8	0.119132
117	8	0.119132
118	8	0.121468
119	8	0.121468
120	8	0.124027
121	8	0.124027
122	8	0.126778
123	8	0.126778
124	8	0.129684
125	8	0.129684
126	8	0.132708
127	8	0.132708
128	8	0.135808
129	8	0.135808
130	8	0.138937
131	8	0.138937
132	8	0.14205
133	8	0.14205
134	8	0.145098
135	8	0.145098
136	8	0.148033
137	8	0.148033
138	8	0.150804
139	8	0.150804
140	8	0.153364
141	8	0.153364
142	8	0.15567
143	8	0.15567
144	8	0.157678
145	8	0.157678
146	8	0.159355
147	8	0.159355
148	8	0.16067
149	8	0.16067
150	8	0.1616
151	8	0.1616
152	8	0.162134
153	8	0.162134
154	8	0.162266
155	8	0.162266
156	8	0.162
157	8	0.162
158	8	0.161351
159	8	0.161351
160	8	0.160339
161	8	0.160339
162	8	0.158995
163	8	0.158995
164	8	0.157354
165	8	0.157354
166	8	0.155457
167	8	0.155457
168	8	0.153349
169	8	0.153349
170	8	0.151077
171	8	0.151077
172	8	0.14869
173	8	0.14869
174	8	0.146238
175	8	0.146238
176	8	0.143768
177	8	0.143768
178	8	0.141326
179	8	0.141326
180	8	0.138959
181	8	0.138959
182	8	0.136711
183	8	0.136711
184	8	0.134614
185	8	0.134614
186	8	0.132695
187	8	0.132695
188	8	0.131042
189	8	0.131042
190	8	0.129636
191	8	0.129636
192	8	0.128397
193	8	0.128397
194	8	0.127342
195	8	0.127342
196	8	0.126412
197	8	0.126412
198	8	0.125602
199	8	0.125602
0	9	0.124923
1	9	0.124923
2	9	0.124397
3	9	0.124397
4	9	0.1241
5	9	0.1241
6	9	0.124037
7	9	0.124037
8	9	0.124304
9	9	0.124304
10	9	0.124941
11	9	0.124941
12	9	0.125877
13	9	0.125877
14	9	0.127106
15	9	0.127106
16	9	0.128612
17	9	0.128612
18	9	0.130368
19	9	0.130368
20	9	0.132346
21	9	0.132346
22	9	0.134513
23	9	0.134513
24	9	0.136835
25	9	0.136835
26	9	0.139273
27	9	0.139273
28	9	0.141784
29	9	0.141784
30	9	0.144324
31	9	0.144324
32	9	0.146847
33	9	0.146847
34	9	0.149302
35	9	0.149302
36	9	0.151643
37	9	0.151643
38	9	0.153818
39	9	0.153818
40	9	0.155782
41	9	0.155782
42	9	0.157489
43	9	0.157489
44	9	0.158898
45	9	0.158898
46	9	0.159974
47	9	0.159974
48	9	0.160686
49	9	0.160686
50	9	0.161013
51	9	0.161013
52	9	0.160941
53	9	0.160941
54	9	0.160467
55	9	0.160467
56	9	0.159593
57	9	0.159593
58	9	0.158335
59	9	0.158335
60	9	0.156714
61	9	0.156714
62	9	0.154759
63	9	0.154759
64	9	0.152506
65	9	0.152506
66	9	0.149997
67	9	0.149997
68	9	0.147276
69	9	0.147276
70	9	0.144391
71	9	0.144391
72	9	0.141392
73	9	0.141392
74	9	0.138326
75	9	0.138326
76	9	0.135243
77	9	0.135243
78	9	0.13219
79	9	0.13219
80	9	0.129211
81	9	0.129211
82	9	0.126349
83	9	0.126349
84	9	0.123643
85	9	0.123643
86	9	0.121127
87	9	0.121127
88	9	0.118835
89	9	0.118835
90	9	0.116794
91	9	0.116794
92	9	0.115029
93	9	0.115029
94	9	0.113561
95	9	0.113561
96	9	0.112406
97	9	0.112406
98	9	0.111577
99	9	0.111577
100	9	0.111085
101	9	0.111085
102	9	0.110934
103	9	0.110934
104	9	0.111127
105	9	0.111127
106	9	0.111661
107	9	0.111661
108	9	0.112532
109	9	0.112532
110	9	0.113729
111	9	0.113729
112	9	0.11524
113	9	0.11524
114	9	0.117048
115	9	0.117048
116	9	0.119132
117	9	0.119132
118	9	0.121468
119	9	0.121468
120	9	0.124027
121	9	0.124027
122	9	0.126778
123	9	0.126778
124	9	0.129684
125	9	0.129684
126	9	0.132708
127	9	0.132708
128	9	0.135808
129	9	0.135808
130	9	0.138937
131	9	0.138937
132	9	0.14205
133	9	0.14205
134	9	0.145098
135	9	0.145098
136	9	0.148033
137	9	0.148033
138	9	0.150804
139	9	0.150804
140	9	0.153364
141	9	0.153364
142	9	0.15567
143	9	0.15567
144	9	0.157678
145	9	0.157678
146	9	0.159355
147	9	0.159355
148	9	0.16067
149	9	0.16067
150	9	0.1616
151	9	0.1616
152	9	0.162134
153	9	0.162134
154	9	0.162266
155	9	0.162266
156	9	0.162
157	9	0.162
158	9	0.161351
159	9	0.161351
160	9	0.160339
161	9	0.160339
162	9	0.158995
163	9	0.158995
164	9	0.157354
165	9	0.157354
166	9	0.155457
167	9	0.155457
168	9	0.153349
169	9	0.153349
170	9	0.151077
171	9	0.151077
172	9	0.14869
173	9	0.14869
174	9	0.146238
175	9	0.146238
176	9	0.143768
177	9	0.143768
178	9	0.141326
179	9	0.141326
180	9	0.138959
181	9	0.138959
182	9	0.136711
183	9	0.136711
184	9	0.134614
185	9	0.134614
186	9	0.132695
187	9	0.132695
188	9	0.131042
189	9	0.131042
190	9	0.129636
191	9	0.129636
192	9	0.128397
193	9	0.128397
194	9	0.127342
195	9	0.127342
196	9	0.126412
197	9	0.126412
198	9	0.125602
199	9	0.125602
[truncated: 38,000 more rows]
