# Supplementary material for: Blood vessel tortuosity selects against evolution of aggressive tumor cells in confined tissue environments: A modeling approach
Source: PLoS Comput Biol. 2017 Jul 17;13(7):e1005635. doi: 10.1371/journal.pcbi.1005635 (PMC5536454; doi:10.1371/journal.pcbi.1005635)
Supplement: S1 File — Simulations were run using a CompuCell3D installation available from the Indiana University Bloomington and the Biocomplexity Institute (www.compucell3d.org) [39]. Parameters for the simulations are set in XML scripts (simulation.xml). Simulations require initial configuration files for cells and diffusible concentration fields (PIFtemplate.pif, FieldGLUtemplate.txt, FieldOXYtemplate.txt) specified in the XML file, and a set of customized plugins (called ‘steppables’ and ‘plugins’) to be installed in the CompuCell3D ‘DeveloperZone’. Simulation outputs are a set of files for each sampling time point that contain cell-based information (values of mutating parameters and other cell-level indicators), concentration field data, and cell configuration data. (ZIP) [file pcbi.1005635.s004.zip › code/PIFtemplate.pif]

1 Cell 0 4 0 4 0 0
2 Cell 0 4 5 9 0 0
3 Cell 0 4 10 14 0 0
4 Cell 0 4 15 19 0 0
5 Cell 0 4 20 24 0 0
6 Cell 0 4 25 29 0 0
7 Cell 0 4 30 34 0 0
8 Cell 0 4 35 39 0 0
9 Cell 0 4 40 44 0 0
10 Cell 0 4 45 49 0 0
11 Cell 0 4 50 54 0 0
12 Cell 0 4 55 59 0 0
13 Cell 0 4 60 64 0 0
14 Cell 0 4 65 69 0 0
15 Cell 0 4 70 74 0 0
16 Cell 0 4 75 79 0 0
17 Cell 0 4 80 84 0 0
18 Cell 0 4 85 89 0 0
19 Cell 0 4 90 94 0 0
20 Cell 0 4 95 99 0 0
21 Cell 0 4 100 104 0 0
22 Cell 0 4 105 109 0 0
23 Cell 0 4 110 114 0 0
24 Cell 0 4 115 119 0 0
25 Cell 0 4 120 124 0 0
26 Cell 0 4 125 129 0 0
27 Cell 0 4 130 134 0 0
28 Cell 0 4 135 139 0 0
29 Cell 0 4 140 144 0 0
30 Cell 0 4 145 149 0 0
31 Cell 0 4 150 154 0 0
32 Cell 0 4 155 159 0 0
33 Cell 0 4 160 164 0 0
34 Cell 0 4 165 169 0 0
35 Cell 0 4 170 174 0 0
36 Cell 0 4 175 179 0 0
37 Cell 0 4 180 184 0 0
38 Cell 0 4 185 189 0 0
39 Cell 0 4 190 194 0 0
40 Cell 5 9 0 4 0 0
41 Cell 5 9 5 9 0 0
42 Cell 5 9 10 14 0 0
43 Cell 5 9 15 19 0 0
44 Cell 5 9 20 24 0 0
45 Cell 5 9 25 29 0 0
46 Cell 5 9 30 34 0 0
47 Cell 5 9 35 39 0 0
48 Cell 5 9 40 44 0 0
49 Cell 5 9 45 49 0 0
50 Cell 5 9 50 54 0 0
51 Cell 5 9 55 59 0 0
52 Cell 5 9 60 64 0 0
53 Cell 5 9 65 69 0 0
54 Cell 5 9 70 74 0 0
55 Cell 5 9 75 79 0 0
56 Cell 5 9 80 84 0 0
57 Cell 5 9 85 89 0 0
58 Cell 5 9 90 94 0 0
59 Cell 5 9 95 99 0 0
60 Cell 5 9 100 104 0 0
61 Cell 5 9 105 109 0 0
62 Cell 5 9 110 114 0 0
63 Cell 5 9 115 119 0 0
64 Cell 5 9 120 124 0 0
65 Cell 5 9 125 129 0 0
66 Cell 5 9 130 134 0 0
67 Cell 5 9 135 139 0 0
68 Cell 5 9 140 144 0 0
69 Cell 5 9 145 149 0 0
70 Cell 5 9 150 154 0 0
71 Cell 5 9 155 159 0 0
72 Cell 5 9 160 164 0 0
73 Cell 5 9 165 169 0 0
74 Cell 5 9 170 174 0 0
75 Cell 5 9 175 179 0 0
76 Cell 5 9 180 184 0 0
77 Cell 5 9 185 189 0 0
78 Cell 5 9 190 194 0 0
79 Cell 10 14 0 4 0 0
80 Cell 10 14 5 9 0 0
81 Cell 10 14 10 14 0 0
82 Cell 10 14 15 19 0 0
83 Cell 10 14 20 24 0 0
84 Cell 10 14 25 29 0 0
85 Cell 10 14 30 34 0 0
86 Cell 10 14 35 39 0 0
87 Cell 10 14 40 44 0 0
88 Cell 10 14 45 49 0 0
89 Cell 10 14 50 54 0 0
90 Cell 10 14 55 59 0 0
91 Cell 10 14 60 64 0 0
92 Cell 10 14 65 69 0 0
93 Cell 10 14 70 74 0 0
94 Cell 10 14 75 79 0 0
95 Cell 10 14 80 84 0 0
96 Cell 10 14 85 89 0 0
97 Cell 10 14 90 94 0 0
98 Cell 10 14 95 99 0 0
99 Cell 10 14 100 104 0 0
100 Cell 10 14 105 109 0 0
101 Cell 10 14 110 114 0 0
102 Cell 10 14 115 119 0 0
103 Cell 10 14 120 124 0 0
104 Cell 10 14 125 129 0 0
105 Cell 10 14 130 134 0 0
106 Cell 10 14 135 139 0 0
107 Cell 10 14 140 144 0 0
108 Cell 10 14 145 149 0 0
109 Cell 10 14 150 154 0 0
110 Cell 10 14 155 159 0 0
111 Cell 10 14 160 164 0 0
112 Cell 10 14 165 169 0 0
113 Cell 10 14 170 174 0 0
114 Cell 10 14 175 179 0 0
115 Cell 10 14 180 184 0 0
116 Cell 10 14 185 189 0 0
117 Cell 10 14 190 194 0 0
118 Cell 15 19 0 4 0 0
119 Cell 15 19 5 9 0 0
120 Cell 15 19 10 14 0 0
121 Cell 15 19 15 19 0 0
122 Cell 15 19 20 24 0 0
123 Cell 15 19 25 29 0 0
124 Cell 15 19 30 34 0 0
125 Cell 15 19 35 39 0 0
126 Cell 15 19 40 44 0 0
127 Cell 15 19 45 49 0 0
128 Cell 15 19 50 54 0 0
129 Cell 15 19 55 59 0 0
130 Cell 15 19 60 64 0 0
131 Cell 15 19 65 69 0 0
132 Cell 15 19 70 74 0 0
133 Cell 15 19 75 79 0 0
134 Cell 15 19 80 84 0 0
135 Cell 15 19 85 89 0 0
136 Cell 15 19 90 94 0 0
137 Cell 15 19 95 99 0 0
138 Cell 15 19 100 104 0 0
139 Cell 15 19 105 109 0 0
140 Cell 15 19 110 114 0 0
141 Cell 15 19 115 119 0 0
142 Cell 15 19 120 124 0 0
143 Cell 15 19 125 129 0 0
144 Cell 15 19 130 134 0 0
145 Cell 15 19 135 139 0 0
146 Cell 15 19 140 144 0 0
147 Cell 15 19 145 149 0 0
148 Cell 15 19 150 154 0 0
149 Cell 15 19 155 159 0 0
150 Cell 15 19 160 164 0 0
151 Cell 15 19 165 169 0 0
152 Cell 15 19 170 174 0 0
153 Cell 15 19 175 179 0 0
154 Cell 15 19 180 184 0 0
155 Cell 15 19 185 189 0 0
156 Cell 15 19 190 194 0 0
157 Cell 20 24 0 4 0 0
158 Cell 20 24 5 9 0 0
159 Cell 20 24 10 14 0 0
160 Cell 20 24 15 19 0 0
161 Cell 20 24 20 24 0 0
162 Cell 20 24 25 29 0 0
163 Cell 20 24 30 34 0 0
164 Cell 20 24 35 39 0 0
165 Cell 20 24 40 44 0 0
166 Cell 20 24 45 49 0 0
167 Cell 20 24 50 54 0 0
168 Cell 20 24 55 59 0 0
169 Cell 20 24 60 64 0 0
170 Cell 20 24 65 69 0 0
171 Cell 20 24 70 74 0 0
172 Cell 20 24 75 79 0 0
173 Cell 20 24 80 84 0 0
174 Cell 20 24 85 89 0 0
175 Cell 20 24 90 94 0 0
176 Cell 20 24 95 99 0 0
177 Cell 20 24 100 104 0 0
178 Cell 20 24 105 109 0 0
179 Cell 20 24 110 114 0 0
180 Cell 20 24 115 119 0 0
181 Cell 20 24 120 124 0 0
182 Cell 20 24 125 129 0 0
183 Cell 20 24 130 134 0 0
184 Cell 20 24 135 139 0 0
185 Cell 20 24 140 144 0 0
186 Cell 20 24 145 149 0 0
187 Cell 20 24 150 154 0 0
188 Cell 20 24 155 159 0 0
189 Cell 20 24 160 164 0 0
190 Cell 20 24 165 169 0 0
191 Cell 20 24 170 174 0 0
192 Cell 20 24 175 179 0 0
193 Cell 20 24 180 184 0 0
194 Cell 20 24 185 189 0 0
195 Cell 20 24 190 194 0 0
196 Cell 25 29 0 4 0 0
197 Cell 25 29 5 9 0 0
198 Cell 25 29 10 14 0 0
199 Cell 25 29 15 19 0 0
200 Cell 25 29 20 24 0 0
201 Cell 25 29 25 29 0 0
202 Cell 25 29 30 34 0 0
203 Cell 25 29 35 39 0 0
204 Cell 25 29 40 44 0 0
205 Cell 25 29 45 49 0 0
206 Cell 25 29 50 54 0 0
207 Cell 25 29 55 59 0 0
208 Cell 25 29 60 64 0 0
209 Cell 25 29 65 69 0 0
210 Cell 25 29 70 74 0 0
211 Cell 25 29 75 79 0 0
212 Cell 25 29 80 84 0 0
213 Cell 25 29 85 89 0 0
214 Cell 25 29 90 94 0 0
215 Cell 25 29 95 99 0 0
216 Cell 25 29 100 104 0 0
217 Cell 25 29 105 109 0 0
218 Cell 25 29 110 114 0 0
219 Cell 25 29 115 119 0 0
220 Cell 25 29 120 124 0 0
221 Cell 25 29 125 129 0 0
222 Cell 25 29 130 134 0 0
223 Cell 25 29 135 139 0 0
224 Cell 25 29 140 144 0 0
225 Cell 25 29 145 149 0 0
226 Cell 25 29 150 154 0 0
227 Cell 25 29 155 159 0 0
228 Cell 25 29 160 164 0 0
229 Cell 25 29 165 169 0 0
230 Cell 25 29 170 174 0 0
231 Cell 25 29 175 179 0 0
232 Cell 25 29 180 184 0 0
233 Cell 25 29 185 189 0 0
234 Cell 25 29 190 194 0 0
235 Cell 30 34 0 4 0 0
236 Cell 30 34 5 9 0 0
237 Cell 30 34 10 14 0 0
238 Cell 30 34 15 19 0 0
239 Cell 30 34 20 24 0 0
240 Cell 30 34 25 29 0 0
241 Cell 30 34 30 34 0 0
242 Cell 30 34 35 39 0 0
243 Cell 30 34 40 44 0 0
244 Cell 30 34 45 49 0 0
245 Cell 30 34 50 54 0 0
246 Cell 30 34 55 59 0 0
247 Cell 30 34 60 64 0 0
248 Cell 30 34 65 69 0 0
249 Cell 30 34 70 74 0 0
250 Cell 30 34 75 79 0 0
251 Cell 30 34 80 84 0 0
252 Cell 30 34 85 89 0 0
253 Cell 30 34 90 94 0 0
254 Cell 30 34 95 99 0 0
255 Cell 30 34 100 104 0 0
256 Cell 30 34 105 109 0 0
257 Cell 30 34 110 114 0 0
258 Cell 30 34 115 119 0 0
259 Cell 30 34 120 124 0 0
260 Cell 30 34 125 129 0 0
261 Cell 30 34 130 134 0 0
262 Cell 30 34 135 139 0 0
263 Cell 30 34 140 144 0 0
264 Cell 30 34 145 149 0 0
265 Cell 30 34 150 154 0 0
266 Cell 30 34 155 159 0 0
267 Cell 30 34 160 164 0 0
268 Cell 30 34 165 169 0 0
269 Cell 30 34 170 174 0 0
270 Cell 30 34 175 179 0 0
271 Cell 30 34 180 184 0 0
272 Cell 30 34 185 189 0 0
273 Cell 30 34 190 194 0 0
274 Cell 35 39 0 4 0 0
275 Cell 35 39 5 9 0 0
276 Cell 35 39 10 14 0 0
277 Cell 35 39 15 19 0 0
278 Cell 35 39 20 24 0 0
279 Cell 35 39 25 29 0 0
280 Cell 35 39 30 34 0 0
281 Cell 35 39 35 39 0 0
282 Cell 35 39 40 44 0 0
283 Cell 35 39 45 49 0 0
284 Cell 35 39 50 54 0 0
285 Cell 35 39 55 59 0 0
286 Cell 35 39 60 64 0 0
287 Cell 35 39 65 69 0 0
288 Cell 35 39 70 74 0 0
289 Cell 35 39 75 79 0 0
290 Cell 35 39 80 84 0 0
291 Cell 35 39 85 89 0 0
292 Cell 35 39 90 94 0 0
293 Cell 35 39 95 99 0 0
294 Cell 35 39 100 104 0 0
295 Cell 35 39 105 109 0 0
296 Cell 35 39 110 114 0 0
297 Cell 35 39 115 119 0 0
298 Cell 35 39 120 124 0 0
299 Cell 35 39 125 129 0 0
300 Cell 35 39 130 134 0 0
301 Cell 35 39 135 139 0 0
302 Cell 35 39 140 144 0 0
303 Cell 35 39 145 149 0 0
304 Cell 35 39 150 154 0 0
305 Cell 35 39 155 159 0 0
306 Cell 35 39 160 164 0 0
307 Cell 35 39 165 169 0 0
308 Cell 35 39 170 174 0 0
309 Cell 35 39 175 179 0 0
310 Cell 35 39 180 184 0 0
311 Cell 35 39 185 189 0 0
312 Cell 35 39 190 194 0 0
313 Cell 40 44 0 4 0 0
314 Cell 40 44 5 9 0 0
315 Cell 40 44 10 14 0 0
316 Cell 40 44 15 19 0 0
317 Cell 40 44 20 24 0 0
318 Cell 40 44 25 29 0 0
319 Cell 40 44 30 34 0 0
320 Cell 40 44 35 39 0 0
321 Cell 40 44 40 44 0 0
322 Cell 40 44 45 49 0 0
323 Cell 40 44 50 54 0 0
324 Cell 40 44 55 59 0 0
325 Cell 40 44 60 64 0 0
326 Cell 40 44 65 69 0 0
327 Cell 40 44 70 74 0 0
328 Cell 40 44 75 79 0 0
329 Cell 40 44 80 84 0 0
330 Cell 40 44 85 89 0 0
331 Cell 40 44 90 94 0 0
332 Cell 40 44 95 99 0 0
333 Cell 40 44 100 104 0 0
334 Cell 40 44 105 109 0 0
335 Cell 40 44 110 114 0 0
336 Cell 40 44 115 119 0 0
337 Cell 40 44 120 124 0 0
338 Cell 40 44 125 129 0 0
339 Cell 40 44 130 134 0 0
340 Cell 40 44 135 139 0 0
341 Cell 40 44 140 144 0 0
342 Cell 40 44 145 149 0 0
343 Cell 40 44 150 154 0 0
344 Cell 40 44 155 159 0 0
345 Cell 40 44 160 164 0 0
346 Cell 40 44 165 169 0 0
347 Cell 40 44 170 174 0 0
348 Cell 40 44 175 179 0 0
349 Cell 40 44 180 184 0 0
350 Cell 40 44 185 189 0 0
351 Cell 40 44 190 194 0 0
352 Cell 45 49 0 4 0 0
353 Cell 45 49 5 9 0 0
354 Cell 45 49 10 14 0 0
355 Cell 45 49 15 19 0 0
356 Cell 45 49 20 24 0 0
357 Cell 45 49 25 29 0 0
358 Cell 45 49 30 34 0 0
359 Cell 45 49 35 39 0 0
360 Cell 45 49 40 44 0 0
361 Cell 45 49 45 49 0 0
362 Cell 45 49 50 54 0 0
363 Cell 45 49 55 59 0 0
364 Cell 45 49 60 64 0 0
365 Cell 45 49 65 69 0 0
366 Cell 45 49 70 74 0 0
367 Cell 45 49 75 79 0 0
368 Cell 45 49 80 84 0 0
369 Cell 45 49 85 89 0 0
370 Cell 45 49 90 94 0 0
371 Cell 45 49 95 99 0 0
372 Cell 45 49 100 104 0 0
373 Cell 45 49 105 109 0 0
374 Cell 45 49 110 114 0 0
375 Cell 45 49 115 119 0 0
376 Cell 45 49 120 124 0 0
377 Cell 45 49 125 129 0 0
378 Cell 45 49 130 134 0 0
379 Cell 45 49 135 139 0 0
380 Cell 45 49 140 144 0 0
381 Cell 45 49 145 149 0 0
382 Cell 45 49 150 154 0 0
383 Cell 45 49 155 159 0 0
384 Cell 45 49 160 164 0 0
385 Cell 45 49 165 169 0 0
386 Cell 45 49 170 174 0 0
387 Cell 45 49 175 179 0 0
388 Cell 45 49 180 184 0 0
389 Cell 45 49 185 189 0 0
390 Cell 45 49 190 194 0 0
391 Cell 50 54 0 4 0 0
392 Cell 50 54 5 9 0 0
393 Cell 50 54 10 14 0 0
394 Cell 50 54 15 19 0 0
395 Cell 50 54 20 24 0 0
396 Cell 50 54 25 29 0 0
397 Cell 50 54 30 34 0 0
398 Cell 50 54 35 39 0 0
399 Cell 50 54 40 44 0 0
400 Cell 50 54 45 49 0 0
401 Endothelial 50 54 50 54 0 0
402 Cell 50 54 55 59 0 0
403 Cell 50 54 60 64 0 0
404 Cell 50 54 65 69 0 0
405 Cell 50 54 70 74 0 0
406 Cell 50 54 75 79 0 0
407 Cell 50 54 80 84 0 0
408 Cell 50 54 85 89 0 0
409 Cell 50 54 90 94 0 0
410 Cell 50 54 95 99 0 0
411 Cell 50 54 100 104 0 0
412 Cell 50 54 105 109 0 0
413 Cell 50 54 110 114 0 0
414 Cell 50 54 115 119 0 0
415 Cell 50 54 120 124 0 0
416 Cell 50 54 125 129 0 0
417 Cell 50 54 130 134 0 0
418 Cell 50 54 135 139 0 0
419 Cell 50 54 140 144 0 0
420 Cell 50 54 145 149 0 0
421 Endothelial 50 54 150 154 0 0
422 Cell 50 54 155 159 0 0
423 Cell 50 54 160 164 0 0
424 Cell 50 54 165 169 0 0
425 Cell 50 54 170 174 0 0
426 Cell 50 54 175 179 0 0
427 Cell 50 54 180 184 0 0
428 Cell 50 54 185 189 0 0
429 Cell 50 54 190 194 0 0
430 Cell 55 59 0 4 0 0
431 Cell 55 59 5 9 0 0
432 Cell 55 59 10 14 0 0
433 Cell 55 59 15 19 0 0
434 Cell 55 59 20 24 0 0
435 Cell 55 59 25 29 0 0
436 Cell 55 59 30 34 0 0
437 Cell 55 59 35 39 0 0
438 Cell 55 59 40 44 0 0
439 Cell 55 59 45 49 0 0
440 Cell 55 59 50 54 0 0
441 Cell 55 59 55 59 0 0
442 Cell 55 59 60 64 0 0
443 Cell 55 59 65 69 0 0
444 Cell 55 59 70 74 0 0
445 Cell 55 59 75 79 0 0
446 Cell 55 59 80 84 0 0
447 Cell 55 59 85 89 0 0
448 Cell 55 59 90 94 0 0
449 Cell 55 59 95 99 0 0
450 Cell 55 59 100 104 0 0
451 Cell 55 59 105 109 0 0
452 Cell 55 59 110 114 0 0
453 Cell 55 59 115 119 0 0
454 Cell 55 59 120 124 0 0
455 Cell 55 59 125 129 0 0
456 Cell 55 59 130 134 0 0
457 Cell 55 59 135 139 0 0
458 Cell 55 59 140 144 0 0
459 Cell 55 59 145 149 0 0
460 Cell 55 59 150 154 0 0
461 Cell 55 59 155 159 0 0
462 Cell 55 59 160 164 0 0
463 Cell 55 59 165 169 0 0
464 Cell 55 59 170 174 0 0
465 Cell 55 59 175 179 0 0
466 Cell 55 59 180 184 0 0
467 Cell 55 59 185 189 0 0
468 Cell 55 59 190 194 0 0
469 Cell 60 64 0 4 0 0
470 Cell 60 64 5 9 0 0
471 Cell 60 64 10 14 0 0
472 Cell 60 64 15 19 0 0
473 Cell 60 64 20 24 0 0
474 Cell 60 64 25 29 0 0
475 Cell 60 64 30 34 0 0
476 Cell 60 64 35 39 0 0
477 Cell 60 64 40 44 0 0
478 Cell 60 64 45 49 0 0
479 Cell 60 64 50 54 0 0
480 Cell 60 64 55 59 0 0
481 Cell 60 64 60 64 0 0
482 Cell 60 64 65 69 0 0
483 Cell 60 64 70 74 0 0
484 Cell 60 64 75 79 0 0
485 Cell 60 64 80 84 0 0
486 Cell 60 64 85 89 0 0
487 Cell 60 64 90 94 0 0
488 Cell 60 64 95 99 0 0
489 Cell 60 64 100 104 0 0
490 Cell 60 64 105 109 0 0
491 Cell 60 64 110 114 0 0
492 Cell 60 64 115 119 0 0
493 Cell 60 64 120 124 0 0
494 Cell 60 64 125 129 0 0
495 Cell 60 64 130 134 0 0
496 Cell 60 64 135 139 0 0
497 Cell 60 64 140 144 0 0
498 Cell 60 64 145 149 0 0
499 Cell 60 64 150 154 0 0
500 Cell 60 64 155 159 0 0
501 Cell 60 64 160 164 0 0
502 Cell 60 64 165 169 0 0
503 Cell 60 64 170 174 0 0
504 Cell 60 64 175 179 0 0
505 Cell 60 64 180 184 0 0
506 Cell 60 64 185 189 0 0
507 Cell 60 64 190 194 0 0
508 Cell 65 69 0 4 0 0
509 Cell 65 69 5 9 0 0
510 Cell 65 69 10 14 0 0
511 Cell 65 69 15 19 0 0
512 Cell 65 69 20 24 0 0
513 Cell 65 69 25 29 0 0
514 Cell 65 69 30 34 0 0
515 Cell 65 69 35 39 0 0
516 Cell 65 69 40 44 0 0
517 Cell 65 69 45 49 0 0
518 Cell 65 69 50 54 0 0
519 Cell 65 69 55 59 0 0
520 Cell 65 69 60 64 0 0
521 Cell 65 69 65 69 0 0
522 Cell 65 69 70 74 0 0
523 Cell 65 69 75 79 0 0
524 Cell 65 69 80 84 0 0
525 Cell 65 69 85 89 0 0
526 Cell 65 69 90 94 0 0
527 Cell 65 69 95 99 0 0
528 Cell 65 69 100 104 0 0
529 Cell 65 69 105 109 0 0
530 Cell 65 69 110 114 0 0
531 Cell 65 69 115 119 0 0
532 Cell 65 69 120 124 0 0
533 Cell 65 69 125 129 0 0
534 Cell 65 69 130 134 0 0
535 Cell 65 69 135 139 0 0
536 Cell 65 69 140 144 0 0
537 Cell 65 69 145 149 0 0
538 Cell 65 69 150 154 0 0
539 Cell 65 69 155 159 0 0
540 Cell 65 69 160 164 0 0
541 Cell 65 69 165 169 0 0
542 Cell 65 69 170 174 0 0
543 Cell 65 69 175 179 0 0
544 Cell 65 69 180 184 0 0
545 Cell 65 69 185 189 0 0
546 Cell 65 69 190 194 0 0
547 Cell 70 74 0 4 0 0
548 Cell 70 74 5 9 0 0
549 Cell 70 74 10 14 0 0
550 Cell 70 74 15 19 0 0
551 Cell 70 74 20 24 0 0
552 Cell 70 74 25 29 0 0
553 Cell 70 74 30 34 0 0
554 Cell 70 74 35 39 0 0
555 Cell 70 74 40 44 0 0
556 Cell 70 74 45 49 0 0
557 Cell 70 74 50 54 0 0
558 Cell 70 74 55 59 0 0
559 Cell 70 74 60 64 0 0
560 Cell 70 74 65 69 0 0
561 Cell 70 74 70 74 0 0
562 Cell 70 74 75 79 0 0
563 Cell 70 74 80 84 0 0
564 Cell 70 74 85 89 0 0
565 Cell 70 74 90 94 0 0
566 Cell 70 74 95 99 0 0
567 Cell 70 74 100 104 0 0
568 Cell 70 74 105 109 0 0
569 Cell 70 74 110 114 0 0
570 Cell 70 74 115 119 0 0
571 Cell 70 74 120 124 0 0
572 Cell 70 74 125 129 0 0
573 Cell 70 74 130 134 0 0
574 Cell 70 74 135 139 0 0
575 Cell 70 74 140 144 0 0
576 Cell 70 74 145 149 0 0
577 Cell 70 74 150 154 0 0
578 Cell 70 74 155 159 0 0
579 Cell 70 74 160 164 0 0
580 Cell 70 74 165 169 0 0
581 Cell 70 74 170 174 0 0
582 Cell 70 74 175 179 0 0
583 Cell 70 74 180 184 0 0
584 Cell 70 74 185 189 0 0
585 Cell 70 74 190 194 0 0
586 Cell 75 79 0 4 0 0
587 Cell 75 79 5 9 0 0
588 Cell 75 79 10 14 0 0
589 Cell 75 79 15 19 0 0
590 Cell 75 79 20 24 0 0
591 Cell 75 79 25 29 0 0
592 Cell 75 79 30 34 0 0
593 Cell 75 79 35 39 0 0
594 Cell 75 79 40 44 0 0
595 Cell 75 79 45 49 0 0
596 Cell 75 79 50 54 0 0
597 Cell 75 79 55 59 0 0
598 Cell 75 79 60 64 0 0
599 Cell 75 79 65 69 0 0
600 Cell 75 79 70 74 0 0
601 Cell 75 79 75 79 0 0
602 Cell 75 79 80 84 0 0
603 Cell 75 79 85 89 0 0
604 Cell 75 79 90 94 0 0
605 Cell 75 79 95 99 0 0
606 Cell 75 79 100 104 0 0
607 Cell 75 79 105 109 0 0
608 Cell 75 79 110 114 0 0
609 Cell 75 79 115 119 0 0
610 Cell 75 79 120 124 0 0
611 Cell 75 79 125 129 0 0
612 Cell 75 79 130 134 0 0
613 Cell 75 79 135 139 0 0
614 Cell 75 79 140 144 0 0
615 Cell 75 79 145 149 0 0
616 Cell 75 79 150 154 0 0
617 Cell 75 79 155 159 0 0
618 Cell 75 79 160 164 0 0
619 Cell 75 79 165 169 0 0
620 Cell 75 79 170 174 0 0
621 Cell 75 79 175 179 0 0
622 Cell 75 79 180 184 0 0
623 Cell 75 79 185 189 0 0
624 Cell 75 79 190 194 0 0
625 Cell 80 84 0 4 0 0
626 Cell 80 84 5 9 0 0
627 Cell 80 84 10 14 0 0
628 Cell 80 84 15 19 0 0
629 Cell 80 84 20 24 0 0
630 Cell 80 84 25 29 0 0
631 Cell 80 84 30 34 0 0
632 Cell 80 84 35 39 0 0
633 Cell 80 84 40 44 0 0
634 Cell 80 84 45 49 0 0
635 Cell 80 84 50 54 0 0
636 Cell 80 84 55 59 0 0
637 Cell 80 84 60 64 0 0
638 Cell 80 84 65 69 0 0
639 Cell 80 84 70 74 0 0
640 Cell 80 84 75 79 0 0
641 Cell 80 84 80 84 0 0
642 Cell 80 84 85 89 0 0
643 Cell 80 84 90 94 0 0
644 Cell 80 84 95 99 0 0
645 Cell 80 84 100 104 0 0
646 Cell 80 84 105 109 0 0
647 Cell 80 84 110 114 0 0
648 Cell 80 84 115 119 0 0
649 Cell 80 84 120 124 0 0
650 Cell 80 84 125 129 0 0
651 Cell 80 84 130 134 0 0
652 Cell 80 84 135 139 0 0
653 Cell 80 84 140 144 0 0
654 Cell 80 84 145 149 0 0
655 Cell 80 84 150 154 0 0
656 Cell 80 84 155 159 0 0
657 Cell 80 84 160 164 0 0
658 Cell 80 84 165 169 0 0
659 Cell 80 84 170 174 0 0
660 Cell 80 84 175 179 0 0
661 Cell 80 84 180 184 0 0
662 Cell 80 84 185 189 0 0
663 Cell 80 84 190 194 0 0
664 Cell 85 89 0 4 0 0
665 Cell 85 89 5 9 0 0
666 Cell 85 89 10 14 0 0
667 Cell 85 89 15 19 0 0
668 Cell 85 89 20 24 0 0
669 Cell 85 89 25 29 0 0
670 Cell 85 89 30 34 0 0
671 Cell 85 89 35 39 0 0
672 Cell 85 89 40 44 0 0
673 Cell 85 89 45 49 0 0
674 Cell 85 89 50 54 0 0
675 Cell 85 89 55 59 0 0
676 Cell 85 89 60 64 0 0
677 Cell 85 89 65 69 0 0
678 Cell 85 89 70 74 0 0
679 Cell 85 89 75 79 0 0
680 Cell 85 89 80 84 0 0
681 Cell 85 89 85 89 0 0
682 Cell 85 89 90 94 0 0
683 Cell 85 89 95 99 0 0
684 Cell 85 89 100 104 0 0
685 Cell 85 89 105 109 0 0
686 Cell 85 89 110 114 0 0
687 Cell 85 89 115 119 0 0
688 Cell 85 89 120 124 0 0
689 Cell 85 89 125 129 0 0
690 Cell 85 89 130 134 0 0
691 Cell 85 89 135 139 0 0
692 Cell 85 89 140 144 0 0
693 Cell 85 89 145 149 0 0
694 Cell 85 89 150 154 0 0
695 Cell 85 89 155 159 0 0
696 Cell 85 89 160 164 0 0
697 Cell 85 89 165 169 0 0
698 Cell 85 89 170 174 0 0
699 Cell 85 89 175 179 0 0
700 Cell 85 89 180 184 0 0
701 Cell 85 89 185 189 0 0
702 Cell 85 89 190 194 0 0
703 Cell 90 94 0 4 0 0
704 Cell 90 94 5 9 0 0
705 Cell 90 94 10 14 0 0
706 Cell 90 94 15 19 0 0
707 Cell 90 94 20 24 0 0
708 Cell 90 94 25 29 0 0
709 Cell 90 94 30 34 0 0
710 Cell 90 94 35 39 0 0
711 Cell 90 94 40 44 0 0
712 Cell 90 94 45 49 0 0
713 Cell 90 94 50 54 0 0
714 Cell 90 94 55 59 0 0
715 Cell 90 94 60 64 0 0
716 Cell 90 94 65 69 0 0
717 Cell 90 94 70 74 0 0
718 Cell 90 94 75 79 0 0
719 Cell 90 94 80 84 0 0
720 Cell 90 94 85 89 0 0
721 Cell 90 94 90 94 0 0
722 Cell 90 94 95 99 0 0
723 Cell 90 94 100 104 0 0
724 Cell 90 94 105 109 0 0
725 Cell 90 94 110 114 0 0
726 Cell 90 94 115 119 0 0
727 Cell 90 94 120 124 0 0
728 Cell 90 94 125 129 0 0
729 Cell 90 94 130 134 0 0
730 Cell 90 94 135 139 0 0
731 Cell 90 94 140 144 0 0
732 Cell 90 94 145 149 0 0
733 Cell 90 94 150 154 0 0
734 Cell 90 94 155 159 0 0
735 Cell 90 94 160 164 0 0
736 Cell 90 94 165 169 0 0
737 Cell 90 94 170 174 0 0
738 Cell 90 94 175 179 0 0
739 Cell 90 94 180 184 0 0
740 Cell 90 94 185 189 0 0
741 Cell 90 94 190 194 0 0
742 Cell 95 99 0 4 0 0
743 Cell 95 99 5 9 0 0
744 Cell 95 99 10 14 0 0
745 Cell 95 99 15 19 0 0
746 Cell 95 99 20 24 0 0
747 Cell 95 99 25 29 0 0
748 Cell 95 99 30 34 0 0
749 Cell 95 99 35 39 0 0
750 Cell 95 99 40 44 0 0
751 Cell 95 99 45 49 0 0
752 Cell 95 99 50 54 0 0
753 Cell 95 99 55 59 0 0
754 Cell 95 99 60 64 0 0
755 Cell 95 99 65 69 0 0
756 Cell 95 99 70 74 0 0
757 Cell 95 99 75 79 0 0
758 Cell 95 99 80 84 0 0
759 Cell 95 99 85 89 0 0
760 Cell 95 99 90 94 0 0
761 Cell 95 99 95 99 0 0
762 Cell 95 99 100 104 0 0
763 Cell 95 99 105 109 0 0
764 Cell 95 99 110 114 0 0
765 Cell 95 99 115 119 0 0
766 Cell 95 99 120 124 0 0
767 Cell 95 99 125 129 0 0
768 Cell 95 99 130 134 0 0
769 Cell 95 99 135 139 0 0
770 Cell 95 99 140 144 0 0
771 Cell 95 99 145 149 0 0
772 Cell 95 99 150 154 0 0
773 Cell 95 99 155 159 0 0
774 Cell 95 99 160 164 0 0
775 Cell 95 99 165 169 0 0
776 Cell 95 99 170 174 0 0
777 Cell 95 99 175 179 0 0
778 Cell 95 99 180 184 0 0
779 Cell 95 99 185 189 0 0
780 Cell 95 99 190 194 0 0
781 Cell 100 104 0 4 0 0
782 Cell 100 104 5 9 0 0
783 Cell 100 104 10 14 0 0
784 Cell 100 104 15 19 0 0
785 Cell 100 104 20 24 0 0
786 Cell 100 104 25 29 0 0
787 Cell 100 104 30 34 0 0
788 Cell 100 104 35 39 0 0
789 Cell 100 104 40 44 0 0
790 Cell 100 104 45 49 0 0
791 Cell 100 104 50 54 0 0
792 Cell 100 104 55 59 0 0
793 Cell 100 104 60 64 0 0
794 Cell 100 104 65 69 0 0
795 Cell 100 104 70 74 0 0
796 Cell 100 104 75 79 0 0
797 Cell 100 104 80 84 0 0
798 Cell 100 104 85 89 0 0
799 Cell 100 104 90 94 0 0
800 Cell 100 104 95 99 0 0
801 Cell 100 104 100 104 0 0
802 Cell 100 104 105 109 0 0
803 Cell 100 104 110 114 0 0
804 Cell 100 104 115 119 0 0
805 Cell 100 104 120 124 0 0
806 Cell 100 104 125 129 0 0
807 Cell 100 104 130 134 0 0
808 Cell 100 104 135 139 0 0
809 Cell 100 104 140 144 0 0
810 Cell 100 104 145 149 0 0
811 Cell 100 104 150 154 0 0
812 Cell 100 104 155 159 0 0
813 Cell 100 104 160 164 0 0
814 Cell 100 104 165 169 0 0
815 Cell 100 104 170 174 0 0
816 Cell 100 104 175 179 0 0
817 Cell 100 104 180 184 0 0
818 Cell 100 104 185 189 0 0
819 Cell 100 104 190 194 0 0
820 Cell 105 109 0 4 0 0
821 Cell 105 109 5 9 0 0
822 Cell 105 109 10 14 0 0
823 Cell 105 109 15 19 0 0
824 Cell 105 109 20 24 0 0
825 Cell 105 109 25 29 0 0
826 Cell 105 109 30 34 0 0
827 Cell 105 109 35 39 0 0
828 Cell 105 109 40 44 0 0
829 Cell 105 109 45 49 0 0
830 Cell 105 109 50 54 0 0
831 Cell 105 109 55 59 0 0
832 Cell 105 109 60 64 0 0
833 Cell 105 109 65 69 0 0
834 Cell 105 109 70 74 0 0
835 Cell 105 109 75 79 0 0
836 Cell 105 109 80 84 0 0
837 Cell 105 109 85 89 0 0
838 Cell 105 109 90 94 0 0
839 Cell 105 109 95 99 0 0
840 Cell 105 109 100 104 0 0
841 Cell 105 109 105 109 0 0
842 Cell 105 109 110 114 0 0
843 Cell 105 109 115 119 0 0
844 Cell 105 109 120 124 0 0
845 Cell 105 109 125 129 0 0
846 Cell 105 109 130 134 0 0
847 Cell 105 109 135 139 0 0
848 Cell 105 109 140 144 0 0
849 Cell 105 109 145 149 0 0
850 Cell 105 109 150 154 0 0
851 Cell 105 109 155 159 0 0
852 Cell 105 109 160 164 0 0
853 Cell 105 109 165 169 0 0
854 Cell 105 109 170 174 0 0
855 Cell 105 109 175 179 0 0
856 Cell 105 109 180 184 0 0
857 Cell 105 109 185 189 0 0
858 Cell 105 109 190 194 0 0
859 Cell 110 114 0 4 0 0
860 Cell 110 114 5 9 0 0
861 Cell 110 114 10 14 0 0
862 Cell 110 114 15 19 0 0
863 Cell 110 114 20 24 0 0
864 Cell 110 114 25 29 0 0
865 Cell 110 114 30 34 0 0
866 Cell 110 114 35 39 0 0
867 Cell 110 114 40 44 0 0
868 Cell 110 114 45 49 0 0
869 Cell 110 114 50 54 0 0
870 Cell 110 114 55 59 0 0
871 Cell 110 114 60 64 0 0
872 Cell 110 114 65 69 0 0
873 Cell 110 114 70 74 0 0
874 Cell 110 114 75 79 0 0
875 Cell 110 114 80 84 0 0
876 Cell 110 114 85 89 0 0
877 Cell 110 114 90 94 0 0
878 Cell 110 114 95 99 0 0
879 Cell 110 114 100 104 0 0
880 Cell 110 114 105 109 0 0
881 Cell 110 114 110 114 0 0
882 Cell 110 114 115 119 0 0
883 Cell 110 114 120 124 0 0
884 Cell 110 114 125 129 0 0
885 Cell 110 114 130 134 0 0
886 Cell 110 114 135 139 0 0
887 Cell 110 114 140 144 0 0
888 Cell 110 114 145 149 0 0
889 Cell 110 114 150 154 0 0
890 Cell 110 114 155 159 0 0
891 Cell 110 114 160 164 0 0
892 Cell 110 114 165 169 0 0
893 Cell 110 114 170 174 0 0
894 Cell 110 114 175 179 0 0
895 Cell 110 114 180 184 0 0
896 Cell 110 114 185 189 0 0
897 Cell 110 114 190 194 0 0
898 Cell 115 119 0 4 0 0
899 Cell 115 119 5 9 0 0
900 Cell 115 119 10 14 0 0
901 Cell 115 119 15 19 0 0
902 Cell 115 119 20 24 0 0
903 Cell 115 119 25 29 0 0
904 Cell 115 119 30 34 0 0
905 Cell 115 119 35 39 0 0
906 Cell 115 119 40 44 0 0
907 Cell 115 119 45 49 0 0
908 Cell 115 119 50 54 0 0
909 Cell 115 119 55 59 0 0
910 Cell 115 119 60 64 0 0
911 Cell 115 119 65 69 0 0
912 Cell 115 119 70 74 0 0
913 Cell 115 119 75 79 0 0
914 Cell 115 119 80 84 0 0
915 Cell 115 119 85 89 0 0
916 Cell 115 119 90 94 0 0
917 Cell 115 119 95 99 0 0
918 Cell 115 119 100 104 0 0
919 Cell 115 119 105 109 0 0
920 Cell 115 119 110 114 0 0
921 Cell 115 119 115 119 0 0
922 Cell 115 119 120 124 0 0
923 Cell 115 119 125 129 0 0
924 Cell 115 119 130 134 0 0
925 Cell 115 119 135 139 0 0
926 Cell 115 119 140 144 0 0
927 Cell 115 119 145 149 0 0
928 Cell 115 119 150 154 0 0
929 Cell 115 119 155 159 0 0
930 Cell 115 119 160 164 0 0
931 Cell 115 119 165 169 0 0
932 Cell 115 119 170 174 0 0
933 Cell 115 119 175 179 0 0
934 Cell 115 119 180 184 0 0
935 Cell 115 119 185 189 0 0
936 Cell 115 119 190 194 0 0
937 Cell 120 124 0 4 0 0
938 Cell 120 124 5 9 0 0
939 Cell 120 124 10 14 0 0
940 Cell 120 124 15 19 0 0
941 Cell 120 124 20 24 0 0
942 Cell 120 124 25 29 0 0
943 Cell 120 124 30 34 0 0
944 Cell 120 124 35 39 0 0
945 Cell 120 124 40 44 0 0
946 Cell 120 124 45 49 0 0
947 Cell 120 124 50 54 0 0
948 Cell 120 124 55 59 0 0
949 Cell 120 124 60 64 0 0
950 Cell 120 124 65 69 0 0
951 Cell 120 124 70 74 0 0
952 Cell 120 124 75 79 0 0
953 Cell 120 124 80 84 0 0
954 Cell 120 124 85 89 0 0
955 Cell 120 124 90 94 0 0
956 Cell 120 124 95 99 0 0
957 Cell 120 124 100 104 0 0
958 Cell 120 124 105 109 0 0
959 Cell 120 124 110 114 0 0
960 Cell 120 124 115 119 0 0
961 Cell 120 124 120 124 0 0
962 Cell 120 124 125 129 0 0
963 Cell 120 124 130 134 0 0
964 Cell 120 124 135 139 0 0
965 Cell 120 124 140 144 0 0
966 Cell 120 124 145 149 0 0
967 Cell 120 124 150 154 0 0
968 Cell 120 124 155 159 0 0
969 Cell 120 124 160 164 0 0
970 Cell 120 124 165 169 0 0
971 Cell 120 124 170 174 0 0
972 Cell 120 124 175 179 0 0
973 Cell 120 124 180 184 0 0
974 Cell 120 124 185 189 0 0
975 Cell 120 124 190 194 0 0
976 Cell 125 129 0 4 0 0
977 Cell 125 129 5 9 0 0
978 Cell 125 129 10 14 0 0
979 Cell 125 129 15 19 0 0
980 Cell 125 129 20 24 0 0
981 Cell 125 129 25 29 0 0
982 Cell 125 129 30 34 0 0
983 Cell 125 129 35 39 0 0
984 Cell 125 129 40 44 0 0
985 Cell 125 129 45 49 0 0
986 Cell 125 129 50 54 0 0
987 Cell 125 129 55 59 0 0
988 Cell 125 129 60 64 0 0
989 Cell 125 129 65 69 0 0
990 Cell 125 129 70 74 0 0
991 Cell 125 129 75 79 0 0
992 Cell 125 129 80 84 0 0
993 Cell 125 129 85 89 0 0
994 Cell 125 129 90 94 0 0
995 Cell 125 129 95 99 0 0
996 Cell 125 129 100 104 0 0
997 Cell 125 129 105 109 0 0
998 Cell 125 129 110 114 0 0
999 Cell 125 129 115 119 0 0
1000 Cell 125 129 120 124 0 0
1001 Cell 125 129 125 129 0 0
1002 Cell 125 129 130 134 0 0
1003 Cell 125 129 135 139 0 0
1004 Cell 125 129 140 144 0 0
1005 Cell 125 129 145 149 0 0
1006 Cell 125 129 150 154 0 0
1007 Cell 125 129 155 159 0 0
1008 Cell 125 129 160 164 0 0
1009 Cell 125 129 165 169 0 0
1010 Cell 125 129 170 174 0 0
1011 Cell 125 129 175 179 0 0
1012 Cell 125 129 180 184 0 0
1013 Cell 125 129 185 189 0 0
1014 Cell 125 129 190 194 0 0
1015 Cell 130 134 0 4 0 0
1016 Cell 130 134 5 9 0 0
1017 Cell 130 134 10 14 0 0
1018 Cell 130 134 15 19 0 0
1019 Cell 130 134 20 24 0 0
1020 Cell 130 134 25 29 0 0
1021 Cell 130 134 30 34 0 0
1022 Cell 130 134 35 39 0 0
1023 Cell 130 134 40 44 0 0
1024 Cell 130 134 45 49 0 0
1025 Cell 130 134 50 54 0 0
1026 Cell 130 134 55 59 0 0
1027 Cell 130 134 60 64 0 0
1028 Cell 130 134 65 69 0 0
1029 Cell 130 134 70 74 0 0
1030 Cell 130 134 75 79 0 0
1031 Cell 130 134 80 84 0 0
1032 Cell 130 134 85 89 0 0
1033 Cell 130 134 90 94 0 0
1034 Cell 130 134 95 99 0 0
1035 Cell 130 134 100 104 0 0
1036 Cell 130 134 105 109 0 0
1037 Cell 130 134 110 114 0 0
1038 Cell 130 134 115 119 0 0
1039 Cell 130 134 120 124 0 0
1040 Cell 130 134 125 129 0 0
1041 Cell 130 134 130 134 0 0
1042 Cell 130 134 135 139 0 0
1043 Cell 130 134 140 144 0 0
1044 Cell 130 134 145 149 0 0
1045 Cell 130 134 150 154 0 0
1046 Cell 130 134 155 159 0 0
1047 Cell 130 134 160 164 0 0
1048 Cell 130 134 165 169 0 0
1049 Cell 130 134 170 174 0 0
1050 Cell 130 134 175 179 0 0
1051 Cell 130 134 180 184 0 0
1052 Cell 130 134 185 189 0 0
1053 Cell 130 134 190 194 0 0
1054 Cell 135 139 0 4 0 0
1055 Cell 135 139 5 9 0 0
1056 Cell 135 139 10 14 0 0
1057 Cell 135 139 15 19 0 0
1058 Cell 135 139 20 24 0 0
1059 Cell 135 139 25 29 0 0
1060 Cell 135 139 30 34 0 0
1061 Cell 135 139 35 39 0 0
1062 Cell 135 139 40 44 0 0
1063 Cell 135 139 45 49 0 0
1064 Cell 135 139 50 54 0 0
1065 Cell 135 139 55 59 0 0
1066 Cell 135 139 60 64 0 0
1067 Cell 135 139 65 69 0 0
1068 Cell 135 139 70 74 0 0
1069 Cell 135 139 75 79 0 0
1070 Cell 135 139 80 84 0 0
1071 Cell 135 139 85 89 0 0
1072 Cell 135 139 90 94 0 0
1073 Cell 135 139 95 99 0 0
1074 Cell 135 139 100 104 0 0
1075 Cell 135 139 105 109 0 0
1076 Cell 135 139 110 114 0 0
1077 Cell 135 139 115 119 0 0
1078 Cell 135 139 120 124 0 0
1079 Cell 135 139 125 129 0 0
1080 Cell 135 139 130 134 0 0
1081 Cell 135 139 135 139 0 0
1082 Cell 135 139 140 144 0 0
1083 Cell 135 139 145 149 0 0
1084 Cell 135 139 150 154 0 0
1085 Cell 135 139 155 159 0 0
1086 Cell 135 139 160 164 0 0
1087 Cell 135 139 165 169 0 0
1088 Cell 135 139 170 174 0 0
1089 Cell 135 139 175 179 0 0
1090 Cell 135 139 180 184 0 0
1091 Cell 135 139 185 189 0 0
1092 Cell 135 139 190 194 0 0
1093 Cell 140 144 0 4 0 0
1094 Cell 140 144 5 9 0 0
1095 Cell 140 144 10 14 0 0
1096 Cell 140 144 15 19 0 0
1097 Cell 140 144 20 24 0 0
1098 Cell 140 144 25 29 0 0
1099 Cell 140 144 30 34 0 0
1100 Cell 140 144 35 39 0 0
1101 Cell 140 144 40 44 0 0
1102 Cell 140 144 45 49 0 0
1103 Cell 140 144 50 54 0 0
1104 Cell 140 144 55 59 0 0
1105 Cell 140 144 60 64 0 0
1106 Cell 140 144 65 69 0 0
1107 Cell 140 144 70 74 0 0
1108 Cell 140 144 75 79 0 0
1109 Cell 140 144 80 84 0 0
1110 Cell 140 144 85 89 0 0
1111 Cell 140 144 90 94 0 0
1112 Cell 140 144 95 99 0 0
1113 Cell 140 144 100 104 0 0
1114 Cell 140 144 105 109 0 0
1115 Cell 140 144 110 114 0 0
1116 Cell 140 144 115 119 0 0
1117 Cell 140 144 120 124 0 0
1118 Cell 140 144 125 129 0 0
1119 Cell 140 144 130 134 0 0
1120 Cell 140 144 135 139 0 0
1121 Cell 140 144 140 144 0 0
1122 Cell 140 144 145 149 0 0
1123 Cell 140 144 150 154 0 0
1124 Cell 140 144 155 159 0 0
1125 Cell 140 144 160 164 0 0
1126 Cell 140 144 165 169 0 0
1127 Cell 140 144 170 174 0 0
1128 Cell 140 144 175 179 0 0
1129 Cell 140 144 180 184 0 0
1130 Cell 140 144 185 189 0 0
1131 Cell 140 144 190 194 0 0
1132 Cell 145 149 0 4 0 0
1133 Cell 145 149 5 9 0 0
1134 Cell 145 149 10 14 0 0
1135 Cell 145 149 15 19 0 0
1136 Cell 145 149 20 24 0 0
1137 Cell 145 149 25 29 0 0
1138 Cell 145 149 30 34 0 0
1139 Cell 145 149 35 39 0 0
1140 Cell 145 149 40 44 0 0
1141 Cell 145 149 45 49 0 0
1142 Cell 145 149 50 54 0 0
1143 Cell 145 149 55 59 0 0
1144 Cell 145 149 60 64 0 0
1145 Cell 145 149 65 69 0 0
1146 Cell 145 149 70 74 0 0
1147 Cell 145 149 75 79 0 0
1148 Cell 145 149 80 84 0 0
1149 Cell 145 149 85 89 0 0
1150 Cell 145 149 90 94 0 0
1151 Cell 145 149 95 99 0 0
1152 Cell 145 149 100 104 0 0
1153 Cell 145 149 105 109 0 0
1154 Cell 145 149 110 114 0 0
1155 Cell 145 149 115 119 0 0
1156 Cell 145 149 120 124 0 0
1157 Cell 145 149 125 129 0 0
1158 Cell 145 149 130 134 0 0
1159 Cell 145 149 135 139 0 0
1160 Cell 145 149 140 144 0 0
1161 Cell 145 149 145 149 0 0
1162 Cell 145 149 150 154 0 0
1163 Cell 145 149 155 159 0 0
1164 Cell 145 149 160 164 0 0
1165 Cell 145 149 165 169 0 0
1166 Cell 145 149 170 174 0 0
1167 Cell 145 149 175 179 0 0
1168 Cell 145 149 180 184 0 0
1169 Cell 145 149 185 189 0 0
1170 Cell 145 149 190 194 0 0
1171 Cell 150 154 0 4 0 0
1172 Cell 150 154 5 9 0 0
1173 Cell 150 154 10 14 0 0
1174 Cell 150 154 15 19 0 0
1175 Cell 150 154 20 24 0 0
1176 Cell 150 154 25 29 0 0
1177 Cell 150 154 30 34 0 0
1178 Cell 150 154 35 39 0 0
1179 Cell 150 154 40 44 0 0
1180 Cell 150 154 45 49 0 0
1181 Endothelial 150 154 50 54 0 0
1182 Cell 150 154 55 59 0 0
1183 Cell 150 154 60 64 0 0
1184 Cell 150 154 65 69 0 0
1185 Cell 150 154 70 74 0 0
1186 Cell 150 154 75 79 0 0
1187 Cell 150 154 80 84 0 0
1188 Cell 150 154 85 89 0 0
1189 Cell 150 154 90 94 0 0
1190 Cell 150 154 95 99 0 0
1191 Cell 150 154 100 104 0 0
1192 Cell 150 154 105 109 0 0
1193 Cell 150 154 110 114 0 0
1194 Cell 150 154 115 119 0 0
1195 Cell 150 154 120 124 0 0
1196 Cell 150 154 125 129 0 0
1197 Cell 150 154 130 134 0 0
1198 Cell 150 154 135 139 0 0
1199 Cell 150 154 140 144 0 0
1200 Cell 150 154 145 149 0 0
1201 Endothelial 150 154 150 154 0 0
1202 Cell 150 154 155 159 0 0
1203 Cell 150 154 160 164 0 0
1204 Cell 150 154 165 169 0 0
1205 Cell 150 154 170 174 0 0
1206 Cell 150 154 175 179 0 0
1207 Cell 150 154 180 184 0 0
1208 Cell 150 154 185 189 0 0
1209 Cell 150 154 190 194 0 0
1210 Cell 155 159 0 4 0 0
1211 Cell 155 159 5 9 0 0
1212 Cell 155 159 10 14 0 0
1213 Cell 155 159 15 19 0 0
1214 Cell 155 159 20 24 0 0
1215 Cell 155 159 25 29 0 0
1216 Cell 155 159 30 34 0 0
1217 Cell 155 159 35 39 0 0
1218 Cell 155 159 40 44 0 0
1219 Cell 155 159 45 49 0 0
1220 Cell 155 159 50 54 0 0
1221 Cell 155 159 55 59 0 0
1222 Cell 155 159 60 64 0 0
1223 Cell 155 159 65 69 0 0
1224 Cell 155 159 70 74 0 0
1225 Cell 155 159 75 79 0 0
1226 Cell 155 159 80 84 0 0
1227 Cell 155 159 85 89 0 0
1228 Cell 155 159 90 94 0 0
1229 Cell 155 159 95 99 0 0
1230 Cell 155 159 100 104 0 0
1231 Cell 155 159 105 109 0 0
1232 Cell 155 159 110 114 0 0
1233 Cell 155 159 115 119 0 0
1234 Cell 155 159 120 124 0 0
1235 Cell 155 159 125 129 0 0
1236 Cell 155 159 130 134 0 0
1237 Cell 155 159 135 139 0 0
1238 Cell 155 159 140 144 0 0
1239 Cell 155 159 145 149 0 0
1240 Cell 155 159 150 154 0 0
1241 Cell 155 159 155 159 0 0
1242 Cell 155 159 160 164 0 0
1243 Cell 155 159 165 169 0 0
1244 Cell 155 159 170 174 0 0
1245 Cell 155 159 175 179 0 0
1246 Cell 155 159 180 184 0 0
1247 Cell 155 159 185 189 0 0
1248 Cell 155 159 190 194 0 0
1249 Cell 160 164 0 4 0 0
1250 Cell 160 164 5 9 0 0
1251 Cell 160 164 10 14 0 0
1252 Cell 160 164 15 19 0 0
1253 Cell 160 164 20 24 0 0
1254 Cell 160 164 25 29 0 0
1255 Cell 160 164 30 34 0 0
1256 Cell 160 164 35 39 0 0
1257 Cell 160 164 40 44 0 0
1258 Cell 160 164 45 49 0 0
1259 Cell 160 164 50 54 0 0
1260 Cell 160 164 55 59 0 0
1261 Cell 160 164 60 64 0 0
1262 Cell 160 164 65 69 0 0
1263 Cell 160 164 70 74 0 0
1264 Cell 160 164 75 79 0 0
1265 Cell 160 164 80 84 0 0
1266 Cell 160 164 85 89 0 0
1267 Cell 160 164 90 94 0 0
1268 Cell 160 164 95 99 0 0
1269 Cell 160 164 100 104 0 0
1270 Cell 160 164 105 109 0 0
1271 Cell 160 164 110 114 0 0
1272 Cell 160 164 115 119 0 0
1273 Cell 160 164 120 124 0 0
1274 Cell 160 164 125 129 0 0
1275 Cell 160 164 130 134 0 0
1276 Cell 160 164 135 139 0 0
1277 Cell 160 164 140 144 0 0
1278 Cell 160 164 145 149 0 0
1279 Cell 160 164 150 154 0 0
1280 Cell 160 164 155 159 0 0
1281 Cell 160 164 160 164 0 0
1282 Cell 160 164 165 169 0 0
1283 Cell 160 164 170 174 0 0
1284 Cell 160 164 175 179 0 0
1285 Cell 160 164 180 184 0 0
1286 Cell 160 164 185 189 0 0
1287 Cell 160 164 190 194 0 0
1288 Cell 165 169 0 4 0 0
1289 Cell 165 169 5 9 0 0
1290 Cell 165 169 10 14 0 0
1291 Cell 165 169 15 19 0 0
1292 Cell 165 169 20 24 0 0
1293 Cell 165 169 25 29 0 0
1294 Cell 165 169 30 34 0 0
1295 Cell 165 169 35 39 0 0
1296 Cell 165 169 40 44 0 0
1297 Cell 165 169 45 49 0 0
1298 Cell 165 169 50 54 0 0
1299 Cell 165 169 55 59 0 0
1300 Cell 165 169 60 64 0 0
1301 Cell 165 169 65 69 0 0
1302 Cell 165 169 70 74 0 0
1303 Cell 165 169 75 79 0 0
1304 Cell 165 169 80 84 0 0
1305 Cell 165 169 85 89 0 0
1306 Cell 165 169 90 94 0 0
1307 Cell 165 169 95 99 0 0
1308 Cell 165 169 100 104 0 0
1309 Cell 165 169 105 109 0 0
1310 Cell 165 169 110 114 0 0
1311 Cell 165 169 115 119 0 0
1312 Cell 165 169 120 124 0 0
1313 Cell 165 169 125 129 0 0
1314 Cell 165 169 130 134 0 0
1315 Cell 165 169 135 139 0 0
1316 Cell 165 169 140 144 0 0
1317 Cell 165 169 145 149 0 0
1318 Cell 165 169 150 154 0 0
1319 Cell 165 169 155 159 0 0
1320 Cell 165 169 160 164 0 0
1321 Cell 165 169 165 169 0 0
1322 Cell 165 169 170 174 0 0
1323 Cell 165 169 175 179 0 0
1324 Cell 165 169 180 184 0 0
1325 Cell 165 169 185 189 0 0
1326 Cell 165 169 190 194 0 0
1327 Cell 170 174 0 4 0 0
1328 Cell 170 174 5 9 0 0
1329 Cell 170 174 10 14 0 0
1330 Cell 170 174 15 19 0 0
1331 Cell 170 174 20 24 0 0
1332 Cell 170 174 25 29 0 0
1333 Cell 170 174 30 34 0 0
1334 Cell 170 174 35 39 0 0
1335 Cell 170 174 40 44 0 0
1336 Cell 170 174 45 49 0 0
1337 Cell 170 174 50 54 0 0
1338 Cell 170 174 55 59 0 0
1339 Cell 170 174 60 64 0 0
1340 Cell 170 174 65 69 0 0
1341 Cell 170 174 70 74 0 0
1342 Cell 170 174 75 79 0 0
1343 Cell 170 174 80 84 0 0
1344 Cell 170 174 85 89 0 0
1345 Cell 170 174 90 94 0 0
1346 Cell 170 174 95 99 0 0
1347 Cell 170 174 100 104 0 0
1348 Cell 170 174 105 109 0 0
1349 Cell 170 174 110 114 0 0
1350 Cell 170 174 115 119 0 0
1351 Cell 170 174 120 124 0 0
1352 Cell 170 174 125 129 0 0
1353 Cell 170 174 130 134 0 0
1354 Cell 170 174 135 139 0 0
1355 Cell 170 174 140 144 0 0
1356 Cell 170 174 145 149 0 0
1357 Cell 170 174 150 154 0 0
1358 Cell 170 174 155 159 0 0
1359 Cell 170 174 160 164 0 0
1360 Cell 170 174 165 169 0 0
1361 Cell 170 174 170 174 0 0
1362 Cell 170 174 175 179 0 0
1363 Cell 170 174 180 184 0 0
1364 Cell 170 174 185 189 0 0
1365 Cell 170 174 190 194 0 0
1366 Cell 175 179 0 4 0 0
1367 Cell 175 179 5 9 0 0
1368 Cell 175 179 10 14 0 0
1369 Cell 175 179 15 19 0 0
1370 Cell 175 179 20 24 0 0
1371 Cell 175 179 25 29 0 0
1372 Cell 175 179 30 34 0 0
1373 Cell 175 179 35 39 0 0
1374 Cell 175 179 40 44 0 0
1375 Cell 175 179 45 49 0 0
1376 Cell 175 179 50 54 0 0
1377 Cell 175 179 55 59 0 0
1378 Cell 175 179 60 64 0 0
1379 Cell 175 179 65 69 0 0
1380 Cell 175 179 70 74 0 0
1381 Cell 175 179 75 79 0 0
1382 Cell 175 179 80 84 0 0
1383 Cell 175 179 85 89 0 0
1384 Cell 175 179 90 94 0 0
1385 Cell 175 179 95 99 0 0
1386 Cell 175 179 100 104 0 0
1387 Cell 175 179 105 109 0 0
1388 Cell 175 179 110 114 0 0
1389 Cell 175 179 115 119 0 0
1390 Cell 175 179 120 124 0 0
1391 Cell 175 179 125 129 0 0
1392 Cell 175 179 130 134 0 0
1393 Cell 175 179 135 139 0 0
1394 Cell 175 179 140 144 0 0
1395 Cell 175 179 145 149 0 0
1396 Cell 175 179 150 154 0 0
1397 Cell 175 179 155 159 0 0
1398 Cell 175 179 160 164 0 0
1399 Cell 175 179 165 169 0 0
1400 Cell 175 179 170 174 0 0
1401 Cell 175 179 175 179 0 0
1402 Cell 175 179 180 184 0 0
1403 Cell 175 179 185 189 0 0
1404 Cell 175 179 190 194 0 0
1405 Cell 180 184 0 4 0 0
1406 Cell 180 184 5 9 0 0
1407 Cell 180 184 10 14 0 0
1408 Cell 180 184 15 19 0 0
1409 Cell 180 184 20 24 0 0
1410 Cell 180 184 25 29 0 0
1411 Cell 180 184 30 34 0 0
1412 Cell 180 184 35 39 0 0
1413 Cell 180 184 40 44 0 0
1414 Cell 180 184 45 49 0 0
1415 Cell 180 184 50 54 0 0
1416 Cell 180 184 55 59 0 0
1417 Cell 180 184 60 64 0 0
1418 Cell 180 184 65 69 0 0
1419 Cell 180 184 70 74 0 0
1420 Cell 180 184 75 79 0 0
1421 Cell 180 184 80 84 0 0
1422 Cell 180 184 85 89 0 0
1423 Cell 180 184 90 94 0 0
1424 Cell 180 184 95 99 0 0
1425 Cell 180 184 100 104 0 0
1426 Cell 180 184 105 109 0 0
1427 Cell 180 184 110 114 0 0
1428 Cell 180 184 115 119 0 0
1429 Cell 180 184 120 124 0 0
1430 Cell 180 184 125 129 0 0
1431 Cell 180 184 130 134 0 0
1432 Cell 180 184 135 139 0 0
1433 Cell 180 184 140 144 0 0
1434 Cell 180 184 145 149 0 0
1435 Cell 180 184 150 154 0 0
1436 Cell 180 184 155 159 0 0
1437 Cell 180 184 160 164 0 0
1438 Cell 180 184 165 169 0 0
1439 Cell 180 184 170 174 0 0
1440 Cell 180 184 175 179 0 0
1441 Cell 180 184 180 184 0 0
1442 Cell 180 184 185 189 0 0
1443 Cell 180 184 190 194 0 0
1444 Cell 185 189 0 4 0 0
1445 Cell 185 189 5 9 0 0
1446 Cell 185 189 10 14 0 0
1447 Cell 185 189 15 19 0 0
1448 Cell 185 189 20 24 0 0
1449 Cell 185 189 25 29 0 0
1450 Cell 185 189 30 34 0 0
1451 Cell 185 189 35 39 0 0
1452 Cell 185 189 40 44 0 0
1453 Cell 185 189 45 49 0 0
1454 Cell 185 189 50 54 0 0
1455 Cell 185 189 55 59 0 0
1456 Cell 185 189 60 64 0 0
1457 Cell 185 189 65 69 0 0
1458 Cell 185 189 70 74 0 0
1459 Cell 185 189 75 79 0 0
1460 Cell 185 189 80 84 0 0
1461 Cell 185 189 85 89 0 0
1462 Cell 185 189 90 94 0 0
1463 Cell 185 189 95 99 0 0
1464 Cell 185 189 100 104 0 0
1465 Cell 185 189 105 109 0 0
1466 Cell 185 189 110 114 0 0
1467 Cell 185 189 115 119 0 0
1468 Cell 185 189 120 124 0 0
1469 Cell 185 189 125 129 0 0
1470 Cell 185 189 130 134 0 0
1471 Cell 185 189 135 139 0 0
1472 Cell 185 189 140 144 0 0
1473 Cell 185 189 145 149 0 0
1474 Cell 185 189 150 154 0 0
1475 Cell 185 189 155 159 0 0
1476 Cell 185 189 160 164 0 0
1477 Cell 185 189 165 169 0 0
1478 Cell 185 189 170 174 0 0
1479 Cell 185 189 175 179 0 0
1480 Cell 185 189 180 184 0 0
1481 Cell 185 189 185 189 0 0
1482 Cell 185 189 190 194 0 0
1483 Cell 190 194 0 4 0 0
1484 Cell 190 194 5 9 0 0
1485 Cell 190 194 10 14 0 0
1486 Cell 190 194 15 19 0 0
1487 Cell 190 194 20 24 0 0
1488 Cell 190 194 25 29 0 0
1489 Cell 190 194 30 34 0 0
1490 Cell 190 194 35 39 0 0
1491 Cell 190 194 40 44 0 0
1492 Cell 190 194 45 49 0 0
1493 Cell 190 194 50 54 0 0
1494 Cell 190 194 55 59 0 0
1495 Cell 190 194 60 64 0 0
1496 Cell 190 194 65 69 0 0
1497 Cell 190 194 70 74 0 0
1498 Cell 190 194 75 79 0 0
1499 Cell 190 194 80 84 0 0
1500 Cell 190 194 85 89 0 0
1501 Cell 190 194 90 94 0 0
1502 Cell 190 194 95 99 0 0
1503 Cell 190 194 100 104 0 0
1504 Cell 190 194 105 109 0 0
1505 Cell 190 194 110 114 0 0
1506 Cell 190 194 115 119 0 0
1507 Cell 190 194 120 124 0 0
1508 Cell 190 194 125 129 0 0
1509 Cell 190 194 130 134 0 0
1510 Cell 190 194 135 139 0 0
1511 Cell 190 194 140 144 0 0
1512 Cell 190 194 145 149 0 0
1513 Cell 190 194 150 154 0 0
1514 Cell 190 194 155 159 0 0
1515 Cell 190 194 160 164 0 0
1516 Cell 190 194 165 169 0 0
1517 Cell 190 194 170 174 0 0
1518 Cell 190 194 175 179 0 0
1519 Cell 190 194 180 184 0 0
1520 Cell 190 194 185 189 0 0
1521 Cell 190 194 190 194 0 0
